# Supplementary material for: An Analysis of the Mechanism About CO2 Enrichment Promoting Carbohydrate Metabolism in Cucumber (Cucumis sativus L.) Leaves
Source: Int J Mol Sci. 2024 Oct 21;25(20):11309. doi: 10.3390/ijms252011309 (PMC11508717; doi:10.3390/ijms252011309)
Supplement: Supplementary file 1 [file ijms-25-11309-s001.zip]

Archive with 2 entries (1 files):
- ijms-3223528-supplementary/Supplementary materials/
- ijms-3223528-supplementary/Supplementary materials/Table S1,S2,S3.xlsx
