# Supplementary material for: An Analysis of the Mechanism About CO2 Enrichment Promoting Carbohydrate Metabolism in Cucumber (Cucumis sativus L.) Leaves
Source: Int J Mol Sci. 2024 Oct 21;25(20):11309. doi: 10.3390/ijms252011309 (PMC11508717; doi:10.3390/ijms252011309)
Supplement: Supplementary file 1 [file ijms-25-11309-s001.zip › ijms-3223528-supplementary/Supplementary materials/Table S1,S2,S3.xlsx]

## Sheet: Table S 1
Table S1 Analysis of DEGs under different CO2 conditions
#ID	GO_annotation	KEGG_annotation	KEGG_pathway_annotation	eggNOG_class_annotation	NR_annotation	FDR	log2FC	regulated
Csa1G000630	Cellular Component: mitochondrion (GO:0005739);;	--	--	Function unknown	PREDICTED: uncharacterized protein LOC101207324 [Cucumis sativus]	0.0224415	-0.609563	down
Csa1G000640	Molecular Function: iron ion binding (GO:0005506);;	--	--	Function unknown	PREDICTED: uncharacterized protein LOC101207574 [Cucumis sativus]	0.0073522	0.607217	up
Csa1G000670	Molecular Function: binding (GO:0005488);; Biological Process: fatty acid biosynthetic process (GO:0006633);; Biological Process: response to red or far red light (GO:0009639);; Biological Process: cellular component organization (GO:0016043);; Biological Process: cellular component biogenesis (GO:0044085);; Cellular Component: chloroplast part (GO:0044434);; Biological Process: single-organism p…	--	--	Lipid transport and metabolism	PREDICTED: acyl carrier protein 4, chloroplastic-like [Cucumis sativus]	0.00677511	0.773193	up
Csa1G000690	Molecular Function: RNA binding (GO:0003723);; Biological Process: RNA processing (GO:0006396);; Molecular Function: nucleotidyltransferase activity (GO:0016779);;	--	--	Translation, ribosomal structure and biogenesis	PREDICTED: poly(A) polymerase-like [Cucumis sativus]	0.0246814	0.657177	up
Csa1G002030	Cellular Component: nucleus (GO:0005634);;	--	--	General function prediction only	PREDICTED: F-box protein At1g67340-like [Cucumis sativus]	0.0144882	-0.778783	down
Csa1G002040	Molecular Function: acid phosphatase activity (GO:0003993);; Molecular Function: protein serine/threonine phosphatase activity (GO:0004722);; Cellular Component: extracellular region (GO:0005576);; Cellular Component: cell wall (GO:0005618);; Biological Process: cellular response to phosphate starvation (GO:0016036);; Biological Process: galactolipid biosynthetic process (GO:0019375);; Biological…	--	--	Carbohydrate transport and metabolism	PREDICTED: probable inactive purple acid phosphatase 27-like [Cucumis sativus]	0.0312567	-0.706981	down
Csa1G002120	Molecular Function: DNA binding (GO:0003677);; Molecular Function: chromatin binding (GO:0003682);; Molecular Function: RNA binding (GO:0003723);; Cellular Component: chloroplast (GO:0009507);; Biological Process: embryo development ending in seed dormancy (GO:0009793);; Biological Process: photosynthesis (GO:0015979);; Molecular Function: hydrolase activity, acting on ester bonds (GO:0016788);; …	--	--	RNA processing and modification;; Transcription	PREDICTED: ribonuclease J-like [Cucumis sativus]	3.58e-06	1.3647	up
Csa1G002690	Molecular Function: RNA binding (GO:0003723);; Cellular Component: nucleus (GO:0005634);; Cellular Component: cytosol (GO:0005829);; Cellular Component: plastid chromosome (GO:0009508);; Cellular Component: chloroplast stroma (GO:0009570);; Biological Process: transcription from plastid promoter (GO:0042793);; Biological Process: positive regulation of transcription, DNA-templated (GO:0045893);;	--	--	Function unknown	PREDICTED: uncharacterized protein LOC101217647 [Cucumis sativus]	1.19e-06	1.49145	up
Csa1G002810	Molecular Function: peptide-methionine (S)-S-oxide reductase activity (GO:0008113);; Biological Process: oxidation-reduction process (GO:0055114);;	K07304|1.126e-128|csv:101231248|peptide methionine sulfoxide reductase-like; K07304 peptide-methionine (S)-S-oxide reductase [EC:1.8.4.11] (A)	--	Posttranslational modification, protein turnover, chaperones	PREDICTED: peptide methionine sulfoxide reductase-like [Cucumis sativus]	4.99e-08	-1.57501	down
Csa1G002890	Molecular Function: nucleotide binding (GO:0000166);; Molecular Function: RNA binding (GO:0003723);; Biological Process: response to stress (GO:0006950);; Biological Process: biosynthetic process (GO:0009058);; Biological Process: RNA modification (GO:0009451);; Cellular Component: thylakoid (GO:0009579);; Biological Process: gene expression (GO:0010467);; Cellular Component: ribonucleoprotein co…	--	--	RNA processing and modification	PREDICTED: 31 kDa ribonucleoprotein, chloroplastic-like [Cucumis sativus]	2.51e-05	1.08217	up
Csa1G002930	Biological Process: rRNA processing (GO:0006364);; Biological Process: tRNA metabolic process (GO:0006399);; Cellular Component: chloroplast (GO:0009507);; Biological Process: chloroplast organization (GO:0009658);; Biological Process: isopentenyl diphosphate biosynthetic process, methylerythritol 4-phosphate pathway (GO:0019288);; Biological Process: protein targeting to chloroplast (GO:0045036)…	--	--	General function prediction only	PREDICTED: rhodanese-like domain-containing protein 11, chloroplastic-like [Cucumis sativus]	3.3e-06	1.31776	up
Csa1G004240	Molecular Function: protein serine/threonine kinase activity (GO:0004674);; Molecular Function: ATP binding (GO:0005524);; Biological Process: protein phosphorylation (GO:0006468);; Cellular Component: integral component of membrane (GO:0016021);; Cellular Component: cytoplasmic membrane-bounded vesicle (GO:0016023);; Molecular Function: 2-alkenal reductase [NAD(P)] activity (GO:0032440);; Biolog…	--	--	Signal transduction mechanisms	PREDICTED: probable LRR receptor-like serine/threonine-protein kinase At4g26540-like [Cucumis sativus]	4.33e-05	1.18439	up
Csa1G004290	Molecular Function: transporter activity (GO:0005215);; Cellular Component: mitochondrion (GO:0005739);; Biological Process: transport (GO:0006810);; Cellular Component: chloroplast (GO:0009507);;	--	--	Lipid transport and metabolism	PREDICTED: motile sperm domain-containing protein 2-like [Cucumis sativus]	0.000996815	0.836945	up
Csa1G006320	--	K18875|0|csv:101214385|uncharacterized LOC101214385; K18875 enhanced disease susceptibility 1 protein (A)	Plant-pathogen interaction (ko04626)	General function prediction only	PREDICTED: uncharacterized protein LOC101214385 [Cucumis sativus]	0.00478559	-0.736572	down
Csa1G007830	--	--	--	Function unknown	PREDICTED: microtubule-associated protein TORTIFOLIA1-like [Cucumis sativus]	0.0246814	0.594814	up
Csa1G007840	--	--	--	Function unknown	PREDICTED: microtubule-associated protein TORTIFOLIA1-like [Cucumis sativus]	0.0346814	0.694814	up
Csa1G008470	--	--	--	General function prediction only	PREDICTED: LOW QUALITY PROTEIN: uncharacterized protein LOC101230019 [Cucumis sativus]	0.00565709	-0.608792	down
Csa1G009660	Molecular Function: binding (GO:0005488);; Biological Process: cellular process (GO:0009987);; Biological Process: biological regulation (GO:0065007);;	--	--	Transcription	PREDICTED: transcription factor bHLH47-like isoform 1 [Cucumis sativus]	3.14e-06	1.05216	up
Csa1G009770	Cellular Component: chloroplast thylakoid membrane (GO:0009535);; Cellular Component: chloroplast envelope (GO:0009941);; Biological Process: vitamin E biosynthetic process (GO:0010189);; Biological Process: chlorophyll biosynthetic process (GO:0015995);; Molecular Function: oxidoreductase activity, acting on the CH-CH group of donors, NAD or NADP as acceptor (GO:0016628);; Biological Process: cy…	K10960|0|csv:101227544|geranylgeranyl diphosphate reductase, chloroplastic-like; K10960 geranylgeranyl reductase [EC:1.3.1.83] (A)	Porphyrin and chlorophyll metabolism (ko00860);; Terpenoid backbone biosynthesis (ko00900)	Coenzyme transport and metabolism	PREDICTED: geranylgeranyl diphosphate reductase, chloroplastic-like [Cucumis sativus]	0.00215827	0.748038	up
Csa1G009810	Cellular Component: photosystem I (GO:0009522);; Cellular Component: photosystem II (GO:0009523);; Cellular Component: chloroplast thylakoid membrane (GO:0009535);; Biological Process: photosynthesis, light harvesting (GO:0009765);; Cellular Component: chloroplast envelope (GO:0009941);; Cellular Component: plastoglobule (GO:0010287);; Cellular Component: integral component of membrane (GO:001602…	K08910|6.69493e-168|csv:101225503|chlorophyll a-b binding protein P4, chloroplastic-like; K08910 light-harvesting complex I chlorophyll a/b binding protein 4 (A)	Photosynthesis - antenna proteins (ko00196)	General function prediction only	PREDICTED: chlorophyll a-b binding protein P4, chloroplastic-like [Cucumis sativus]	0.00039248	0.737956	up
Csa1G012100	Biological Process: cytokinesis (GO:0000910);; Biological Process: anion transport (GO:0006820);; Biological Process: signal transduction (GO:0007165);; Biological Process: response to hormone (GO:0009725);; Biological Process: cellular biosynthetic process (GO:0044249);; Cellular Component: cytoplasmic part (GO:0044444);; Biological Process: single-organism metabolic process (GO:0044710);; Biolo…	K18211|0|csv:101205328|SNAP25 homologous protein SNAP33-like; K18211 synaptosomal-associated protein 25 (A)	--	Intracellular trafficking, secretion, and vesicular transport	PREDICTED: SNAP25 homologous protein SNAP33-like [Cucumis sativus]	0.0297567	-1.00691	down
Cucumis_sativus_newGene_478	Biological Process: cytokinesis (GO:0000910);; Biological Process: anion transport (GO:0006820);; Biological Process: signal transduction (GO:0007165);; Biological Process: response to hormone (GO:0009725);; Biological Process: cellular biosynthetic process (GO:0044249);; Cellular Component: cytoplasmic part (GO:0044444);; Biological Process: single-organism metabolic process (GO:0044710);; Biolo…	K18211|0|csv:101205328|SNAP25 homologous protein SNAP33-like; K18211 synaptosomal-associated protein 25 (A)	--	Intracellular trafficking, secretion, and vesicular transport	PREDICTED: SNAP25 homologous protein SNAP33-like [Cucumis sativus]	0.129757	-2.00691	down
Csa1G013220	Molecular Function: histone deacetylase activity (GO:0004407);; Cellular Component: nucleus (GO:0005634);; Cellular Component: cytoplasm (GO:0005737);; Biological Process: cellular protein modification process (GO:0006464);; Biological Process: protein N-linked glycosylation (GO:0006487);; Biological Process: fatty acid beta-oxidation (GO:0006635);; Biological Process: organelle organization (GO:…	K11407|0|csv:101207819|histone deacetylase 5-like; K11407 histone deacetylase 6 [EC:3.5.1.98] (A)	--	Chromatin structure and dynamics	PREDICTED: histone deacetylase 5-like [Cucumis sativus]	0.00643261	-0.708887	down
Csa1G013250	Biological Process: immune system process (GO:0002376);; Biological Process: defense response (GO:0006952);; Biological Process: signal transduction (GO:0007165);; Biological Process: response to abiotic stimulus (GO:0009628);; Biological Process: response to hormone (GO:0009725);; Cellular Component: membrane (GO:0016020);; Cellular Component: integral component of membrane (GO:0016021);; Biolog…	K13447|0|csv:101217969|respiratory burst oxidase homolog protein C-like; K13447 respiratory burst oxidase [EC:1.6.3.- 1.11.1.-] (A)	Plant-pathogen interaction (ko04626)	Inorganic ion transport and metabolism;; Secondary metabolites biosynthesis, transport and catabolism	PREDICTED: respiratory burst oxidase homolog protein C-like [Cucumis sativus]	0.000164384	-1.28299	down
Csa1G013800	Biological Process: double-strand break repair via homologous recombination (GO:0000724);; Molecular Function: DNA binding (GO:0003677);; Cellular Component: nucleus (GO:0005634);; Biological Process: DNA replication (GO:0006260);; Biological Process: DNA replication initiation (GO:0006270);; Biological Process: regulation of DNA replication (GO:0006275);; Biological Process: DNA methylation (GO:…	K07466|0|cmo:103494045|replication protein A 70 kDa DNA-binding subunit B; K07466 replication factor A1 (A)	DNA replication (ko03030);; Nucleotide excision repair (ko03420);; Mismatch repair (ko03430);; Homologous recombination (ko03440)	Replication, recombination and repair	PREDICTED: replication protein A 70 kDa DNA-binding subunit-like [Cucumis sativus]	0.0255297	0.962365	up
Csa1G014400	Cellular Component: phosphopyruvate hydratase complex (GO:0000015);; Molecular Function: magnesium ion binding (GO:0000287);; Molecular Function: phosphopyruvate hydratase activity (GO:0004634);; Biological Process: glycolytic process (GO:0006096);; Cellular Component: chloroplast stroma (GO:0009570);; Biological Process: trichome morphogenesis (GO:0010090);;	K01689|0|csv:101225817|enolase 1, chloroplastic-like; K01689 enolase [EC:4.2.1.11] (A)	Glycolysis / Gluconeogenesis (ko00010);; Carbon metabolism (ko01200);; Biosynthesis of amino acids (ko01230);; RNA degradation (ko03018)	Carbohydrate transport and metabolism	PREDICTED: enolase 1, chloroplastic-like [Cucumis sativus]	0.00477136	-1.07211	down
Csa1G014440	Molecular Function: cysteamine dioxygenase activity (GO:0047800);; Biological Process: oxidation-reduction process (GO:0055114);;	K10712|0|csv:101209759|2-aminoethanethiol dioxygenase-like; K10712 cysteamine dioxygenase [EC:1.13.11.19] (A)	Taurine and hypotaurine metabolism (ko00430)	Function unknown	PREDICTED: 2-aminoethanethiol dioxygenase-like [Cucumis sativus]	0.03159	0.646895	up
Csa1G021920	Molecular Function: structural constituent of ribosome (GO:0003735);; Cellular Component: cell wall (GO:0005618);; Cellular Component: plasma membrane (GO:0005886);; Biological Process: translation (GO:0006412);; Cellular Component: cytosolic small ribosomal subunit (GO:0022627);;	K02979|4.7277e-29|csv:101212501|40S ribosomal protein S28-like; K02979 small subunit ribosomal protein S28e (A)	Ribosome (ko03010)	Translation, ribosomal structure and biogenesis	PREDICTED: 40S ribosomal protein S28-like [Cucumis sativus]	0.0335328	-0.628914	down
Csa1G022490	Molecular Function: peptidase activity (GO:0008233);;	--	--	Posttranslational modification, protein turnover, chaperones	PREDICTED: protein ASPARTIC PROTEASE IN GUARD CELL 1-like [Cucumis sativus]	0.0114047	-0.589173	down
Csa1G023050	--	--	--	Transcription	PREDICTED: zinc finger protein CONSTANS-LIKE 16-like [Cucumis sativus]	0.0192178	0.603316	up
Csa1G023060	Biological Process: response to gibberellin (GO:0009739);; Biological Process: regulation of cellular process (GO:0050794);;	--	--	Function unknown	PREDICTED: LOB domain-containing protein 41-like [Cucumis sativus]	0.000439443	-1.32498	down
Csa1G023590	Biological Process: response to gibberellin (GO:0009739);; Biological Process: regulation of cellular process (GO:0050794);;	--	--	Function unknown	PREDICTED: LOB domain-containing protein 41-like [Cucumis sativus]	0.000843944	-1.65498	down
Csa1G024210	Cellular Component: nucleus (GO:0005634);; Molecular Function: zinc ion binding (GO:0008270);; Biological Process: embryo development ending in seed dormancy (GO:0009793);; Biological Process: cellular response to iron ion starvation (GO:0010106);; Molecular Function: ligase activity (GO:0016874);;	K16276|0|csv:101215023|uncharacterized LOC101215023; K16276 zinc finger protein-like protein (A)	--	Posttranslational modification, protein turnover, chaperones	PREDICTED: uncharacterized protein LOC101215023 [Cucumis sativus]	0.00141074	0.80787	up
Csa1G024850	Molecular Function: translation release factor activity (GO:0003747);; Molecular Function: GTPase activity (GO:0003924);; Molecular Function: GTP binding (GO:0005525);; Biological Process: pentose-phosphate shunt (GO:0006098);; Biological Process: GTP catabolic process (GO:0006184);; Biological Process: translational termination (GO:0006415);; Cellular Component: chloroplast (GO:0009507);; Biolog…	--	--	Function unknown	PREDICTED: uncharacterized protein LOC101217184 [Cucumis sativus]	0.00382776	0.628979	up
Csa1G024860	Molecular Function: glutathione transferase activity (GO:0004364);; Molecular Function: lactoylglutathione lyase activity (GO:0004462);; Biological Process: response to stress (GO:0006950);; Biological Process: response to organic substance (GO:0010033);; Biological Process: primary metabolic process (GO:0044238);; Biological Process: cellular catabolic process (GO:0044248);; Biological Process: …	K00799|5.59805e-151|csv:101217418|probable glutathione S-transferase-like; K00799 glutathione S-transferase [EC:2.5.1.18] (A)	Glutathione metabolism (ko00480)	Posttranslational modification, protein turnover, chaperones	PREDICTED: probable glutathione S-transferase-like [Cucumis sativus]	0.0022976	-0.876448	down
Csa1G024950	Cellular Component: plasma membrane (GO:0005886);; Biological Process: gibberellic acid mediated signaling pathway (GO:0009740);; Biological Process: seed dormancy process (GO:0010162);; Cellular Component: anchored component of membrane (GO:0031225);;	--	--	General function prediction only	PREDICTED: uncharacterized GPI-anchored protein At4g28100-like [Cucumis sativus]	0.000403981	0.91219	up
Csa1G025020	Molecular Function: calcium ion binding (GO:0005509);; Cellular Component: nucleus (GO:0005634);; Cellular Component: cytoplasm (GO:0005737);; Cellular Component: vacuole (GO:0005773);; Cellular Component: plasma membrane (GO:0005886);;	K13448|8.77938e-125|csv:101220025|probable calcium-binding protein CML27-like; K13448 calcium-binding protein CML (A)	Plant-pathogen interaction (ko04626)	Signal transduction mechanisms	PREDICTED: probable calcium-binding protein CML27-like [Cucumis sativus]	0.000197249	0.704386	up
Csa1G025070	Cellular Component: cytoplasm (GO:0005737);; Biological Process: gravitropism (GO:0009630);; Biological Process: flower development (GO:0009908);; Cellular Component: basal plasma membrane (GO:0009925);; Biological Process: auxin polar transport (GO:0009926);; Biological Process: xylem and phloem pattern formation (GO:0010051);; Biological Process: inflorescence development (GO:0010229);; Biologi…	K13947|0|csv:101220737|auxin efflux carrier component 1-like; K13947 auxin efflux carrier family (A)	--	Inorganic ion transport and metabolism	PREDICTED: auxin efflux carrier component 1-like [Cucumis sativus]	0.0341239	1.04872	up
Csa1G025160	Molecular Function: nucleotide binding (GO:0000166);; Molecular Function: fructose-bisphosphate aldolase activity (GO:0004332);; Molecular Function: phosphogluconate dehydrogenase (decarboxylating) activity (GO:0004616);; Cellular Component: nucleus (GO:0005634);; Cellular Component: mitochondrion (GO:0005739);; Biological Process: glycolytic process (GO:0006096);; Biological Process: pentose-pho…	--	--	Carbohydrate transport and metabolism	PREDICTED: uncharacterized protein LOC101221907 [Cucumis sativus]	0.000208549	-0.682178	down
Csa1G025780	Cellular Component: extracellular region (GO:0005576);; Cellular Component: cytosol (GO:0005829);; Biological Process: carbohydrate metabolic process (GO:0005975);; Molecular Function: beta-glucosidase activity (GO:0008422);; Cellular Component: plant-type cell wall (GO:0009505);; Cellular Component: plasmodesma (GO:0009506);; Biological Process: systemic acquired resistance (GO:0009627);; Cellul…	K05349|0|csv:101204835|lysosomal beta glucosidase-like; K05349 beta-glucosidase [EC:3.2.1.21] (A)	Cyanoamino acid metabolism (ko00460);; Starch and sucrose metabolism (ko00500);; Phenylpropanoid biosynthesis (ko00940)	Carbohydrate transport and metabolism	PREDICTED: lysosomal beta glucosidase-like [Cucumis sativus]	0.00824607	0.691695	up
Csa1G025960	Molecular Function: sequence-specific DNA binding transcription factor activity (GO:0003700);; Biological Process: regulation of transcription, DNA-templated (GO:0006355);; Molecular Function: sequence-specific DNA binding (GO:0043565);;	K13424|0|csv:101207158|WRKY2, WRKYP2; probable WRKY transcription factor 33-like; K13424 WRKY transcription factor 33 (A)	Plant-pathogen interaction (ko04626)	Transcription	uncharacterized protein LOC101207158 [Cucumis sativus]	0.0372832	-0.630295	down
Csa1G031740	Molecular Function: alditol:NADP+ 1-oxidoreductase activity (GO:0004032);; Cellular Component: chloroplast stroma (GO:0009570);; Cellular Component: chloroplast envelope (GO:0009941);; Biological Process: isopentenyl diphosphate biosynthetic process, methylerythritol 4-phosphate pathway (GO:0019288);; Biological Process: oxidation-reduction process (GO:0055114);;	--	--	Energy production and conversion	PREDICTED: protein tas-like [Cucumis sativus]	0.011119	0.652244	up
Csa1G031880	--	--	--	Function unknown	PREDICTED: uncharacterized protein At4g15970-like [Cucumis sativus]	0.00765992	-0.681111	down
Csa1G032430	Molecular Function: nucleotide binding (GO:0000166);; Molecular Function: RNA binding (GO:0003723);; Cellular Component: chloroplast (GO:0009507);;	--	--	General function prediction only	PREDICTED: 40S ribosomal protein S19, mitochondrial-like [Cucumis sativus]	0.00890744	0.652148	up
Csa1G033130	Molecular Function: glutathione transferase activity (GO:0004364);; Cellular Component: nucleus (GO:0005634);; Cellular Component: cytoplasm (GO:0005737);; Biological Process: toxin catabolic process (GO:0009407);; Biological Process: response to cyclopentenone (GO:0010583);; Molecular Function: transferase activity (GO:0016740);;	K00799|1.17559e-152|csv:101218987|glutathione S-transferase U9-like; K00799 glutathione S-transferase [EC:2.5.1.18] (A)	Glutathione metabolism (ko00480)	Posttranslational modification, protein turnover, chaperones	PREDICTED: glutathione S-transferase U9-like [Cucumis sativus]	5.34e-05	-1.29451	down
Csa1G033200	Biological Process: response to hormone (GO:0009725);; Biological Process: response to oxygen-containing compound (GO:1901700);;	K09422|2.86819e-126|csv:101217491|myb-related protein 306-like; K09422 myb proto-oncogene protein, plant (A)	--	Transcription	PREDICTED: myb-related protein 306-like [Cucumis sativus]	0.0340648	-0.645018	down
Csa1G033310	Cellular Component: chloroplast thylakoid membrane (GO:0009535);; Biological Process: photosynthesis, light harvesting (GO:0009765);; Cellular Component: chloroplast envelope (GO:0009941);; Cellular Component: plastoglobule (GO:0010287);; Molecular Function: chlorophyll binding (GO:0016168);; Biological Process: cysteine biosynthetic process (GO:0019344);; Biological Process: cellular cation home…	K08910|0|csv:101227074|chlorophyll a-b binding protein P4, chloroplastic-like; K08910 light-harvesting complex I chlorophyll a/b binding protein 4 (A)	Photosynthesis - antenna proteins (ko00196)	General function prediction only	PREDICTED: chlorophyll a-b binding protein P4, chloroplastic-like [Cucumis sativus]	2.94e-12	2.44153	up
Csa1G038340	Molecular Function: sequence-specific DNA binding transcription factor activity (GO:0003700);; Cellular Component: nucleus (GO:0005634);; Biological Process: multicellular organismal development (GO:0007275);;	--	--	Function unknown	PREDICTED: NAC domain-containing protein 100-like [Cucumis sativus]	0.0104829	-0.613762	down
Csa1G039220	Cellular Component: vacuole (GO:0005773);; Cellular Component: plasma membrane (GO:0005886);; Biological Process: glycerol metabolic process (GO:0006071);; Biological Process: lipid metabolic process (GO:0006629);; Molecular Function: glycerophosphodiester phosphodiesterase activity (GO:0008889);; Molecular Function: glycerophosphocholine phosphodiesterase activity (GO:0047389);;	K01126|0|csv:101222932|glycerophosphoryl diester phosphodiesterase-like; K01126 glycerophosphoryl diester phosphodiesterase [EC:3.1.4.46] (A)	Glycerophospholipid metabolism (ko00564)	Energy production and conversion	PREDICTED: glycerophosphoryl diester phosphodiesterase-like [Cucumis sativus]	0.00953124	-0.634098	down
Csa1G039880	Cellular Component: extracellular region (GO:0005576);; Cellular Component: cell wall (GO:0005618);; Cellular Component: Golgi apparatus (GO:0005794);; Molecular Function: glycogenin glucosyltransferase activity (GO:0008466);; Cellular Component: plasmodesma (GO:0009506);; Molecular Function: intramolecular transferase activity (GO:0016866);; Biological Process: cellulose biosynthetic process (GO…	K13379|0|csv:101203952|alpha-1,4-glucan-protein synthase [UDP-forming] 2-like; K13379 reversibly glycosylated polypeptide / UDP-arabinopyranose mutase [EC:2.4.1.- 5.4.99.30] (A)	--	General function prediction only	PREDICTED: alpha-1,4-glucan-protein synthase [UDP-forming] 2-like [Cucumis sativus]	2.31e-05	-1.05722	down
Csa1G041560	Biological Process: maltose metabolic process (GO:0000023);; Cellular Component: mitochondrion (GO:0005739);; Biological Process: pentose-phosphate shunt (GO:0006098);; Biological Process: rRNA processing (GO:0006364);; Biological Process: unsaturated fatty acid biosynthetic process (GO:0006636);; Cellular Component: chloroplast thylakoid membrane (GO:0009535);; Biological Process: response to bl…	--	--	General function prediction only	PREDICTED: calcium sensing receptor, chloroplastic-like [Cucumis sativus]	0.000144763	0.697226	up
Csa1G042130	Molecular Function: peptidyl-prolyl cis-trans isomerase activity (GO:0003755);; Biological Process: protein folding (GO:0006457);; Cellular Component: chloroplast (GO:0009507);; Cellular Component: chloroplast thylakoid lumen (GO:0009543);; Biological Process: mRNA modification (GO:0016556);; Molecular Function: isomerase activity (GO:0016853);; Biological Process: isopentenyl diphosphate biosynt…	K03768|0|csv:101210168|peptidyl-prolyl cis-trans isomerase CYP20-2, chloroplastic-like; K03768 peptidyl-prolyl cis-trans isomerase B (cyclophilin B) [EC:5.2.1.8] (A)	--	Posttranslational modification, protein turnover, chaperones	PREDICTED: peptidyl-prolyl cis-trans isomerase CYP20-2, chloroplastic-like [Cucumis sativus]	0.00925054	0.74633	up
Csa1G042250	Biological Process: N-terminal protein myristoylation (GO:0006499);; Molecular Function: peptidase activity (GO:0008233);;	--	--	Posttranslational modification, protein turnover, chaperones	PREDICTED: aspartic proteinase Asp1-like [Cucumis sativus]	0.0180705	-0.875055	down
Csa1G042290	--	--	--	Transcription	PREDICTED: ethylene-responsive transcription factor CRF4-like [Cucumis sativus]	0.00172848	-0.724592	down
Csa1G042700	Molecular Function: beta-mannosidase activity (GO:0004567);; Biological Process: carbohydrate metabolic process (GO:0005975);; Cellular Component: plant-type cell wall (GO:0009505);; Cellular Component: chloroplast (GO:0009507);; Cellular Component: cytosolic ribosome (GO:0022626);; Molecular Function: cation binding (GO:0043169);; Molecular Function: amygdalin beta-glucosidase activity (GO:00476…	K05350|0|csv:101218046|beta-glucosidase 44-like; K05350 beta-glucosidase [EC:3.2.1.21] (A)	Cyanoamino acid metabolism (ko00460);; Starch and sucrose metabolism (ko00500);; Phenylpropanoid biosynthesis (ko00940)	Carbohydrate transport and metabolism	PREDICTED: beta-glucosidase 44-like [Cucumis sativus]	0.0441401	0.652423	up
Csa1G042760	Biological Process: microtubule cytoskeleton organization (GO:0000226);; Biological Process: cytokinesis by cell plate formation (GO:0000911);; Cellular Component: extracellular region (GO:0005576);; Biological Process: cell proliferation (GO:0008283);; Cellular Component: plasmodesma (GO:0009506);; Biological Process: regulation of meristem growth (GO:0010075);; Cellular Component: membrane (GO:…	--	--	General function prediction only	PREDICTED: thaumatin-like protein-like [Cucumis sativus]	0.000440415	1.28935	up
Csa1G042800	Biological Process: maltose metabolic process (GO:0000023);; Molecular Function: phosphoethanolamine N-methyltransferase activity (GO:0000234);; Molecular Function: glycylpeptide N-tetradecanoyltransferase activity (GO:0004379);; Cellular Component: cytosol (GO:0005829);; Cellular Component: ribosome (GO:0005840);; Biological Process: N-terminal protein myristoylation (GO:0006499);; Biological Pr…	K05929|0|csv:101219872|phosphoethanolamine N-methyltransferase 1-like; K05929 phosphoethanolamine N-methyltransferase [EC:2.1.1.103] (A)	Glycerophospholipid metabolism (ko00564)	Lipid transport and metabolism	PREDICTED: phosphoethanolamine N-methyltransferase 1-like [Cucumis sativus]	2.77e-06	1.08385	up
Csa1G042930	Molecular Function: ATP binding (GO:0005524);; Cellular Component: plasma membrane (GO:0005886);; Biological Process: protein phosphorylation (GO:0006468);; Cellular Component: integral component of membrane (GO:0016021);; Molecular Function: tau-protein kinase activity (GO:0050321);; Biological Process: regulation of biological process (GO:0050789);; Biological Process: cell wall organization (G…	--	--	Signal transduction mechanisms	PREDICTED: probable inactive receptor kinase At1g48480-like [Cucumis sativus]	0.00618803	0.78162	up
Csa1G043150	Cellular Component: cytoplasm (GO:0005737);; Molecular Function: oxidoreductase activity (GO:0016491);; Biological Process: oxidation-reduction process (GO:0055114);;	--	--	General function prediction only	PREDICTED: aldo-keto reductase family 4 member C9-like, partial [Cucumis sativus]	2.45e-14	1.3269	up
Csa1G043160	Cellular Component: plasma membrane (GO:0005886);; Biological Process: oligopeptide transport (GO:0006857);; Molecular Function: oligopeptide transporter activity (GO:0015198);; Biological Process: transmembrane transport (GO:0055085);;	--	--	Inorganic ion transport and metabolism	PREDICTED: probable metal-nicotianamine transporter YSL7-like [Cucumis sativus]	0.00578538	-0.754627	down
Csa1G043180	Biological Process: RNA splicing, via endonucleolytic cleavage and ligation (GO:0000394);; Cellular Component: DNA-directed RNA polymerase IV complex (GO:0000418);; Cellular Component: DNA-directed RNA polymerase V complex (GO:0000419);; Molecular Function: DNA binding (GO:0003677);; Molecular Function: DNA-directed RNA polymerase activity (GO:0003899);; Cellular Component: DNA-directed RNA polym…	K03009|3.19745e-30|csv:101206748|DNA-directed RNA polymerases I, II, and III subunit RPABC4-like; K03009 DNA-directed RNA polymerases I, II, and III subunit RPABC4 (A)	Purine metabolism (ko00230);; Pyrimidine metabolism (ko00240);; RNA polymerase (ko03020)	Transcription	PREDICTED: DNA-directed RNA polymerases I, II, and III subunit RPABC4-like [Cucumis sativus]	0.00205823	-0.828295	down
Csa1G043300	Molecular Function: protein serine/threonine phosphatase activity (GO:0004722);; Biological Process: protein dephosphorylation (GO:0006470);; Cellular Component: protein serine/threonine phosphatase complex (GO:0008287);; Cellular Component: plastid (GO:0009536);;	--	--	General function prediction only	PREDICTED: uncharacterized protein LOC101212697 [Cucumis sativus]	0.0197877	1.05952	up
Csa1G044870	Cellular Component: vacuolar membrane (GO:0005774);; Cellular Component: plasma membrane (GO:0005886);; Biological Process: drug transmembrane transport (GO:0006855);; Biological Process: pollen development (GO:0009555);; Biological Process: flavonoid metabolic process (GO:0009812);; Biological Process: anther dehiscence (GO:0009901);; Molecular Function: drug transmembrane transporter activity (…	K03327|0|csv:101213233|protein TRANSPARENT TESTA 12-like; K03327 multidrug resistance protein, MATE family (A)	--	Function unknown	PREDICTED: protein TRANSPARENT TESTA 12-like [Cucumis sativus]	2.38e-07	1.24478	up
Csa1G044880	Molecular Function: oxidoreductase activity, acting on the CH-OH group of donors, NAD or NADP as acceptor (GO:0016616);; Biological Process: oxidation-reduction process (GO:0055114);;	--	--	Secondary metabolites biosynthesis, transport and catabolism	PREDICTED: zerumbone synthase-like [Cucumis sativus]	1.47e-22	2.04962	up
Csa1G044890	Molecular Function: monooxygenase activity (GO:0004497);; Molecular Function: iron ion binding (GO:0005506);; Molecular Function: electron carrier activity (GO:0009055);; Molecular Function: oxidoreductase activity (GO:0016491);; Molecular Function: oxidoreductase activity, acting on paired donors, with incorporation or reduction of molecular oxygen (GO:0016705);; Molecular Function: heme binding…	--	--	Secondary metabolites biosynthesis, transport and catabolism	PREDICTED: cytochrome P450 87A3-like [Cucumis sativus]	4.36e-19	1.53135	up
Csa1G044900	Molecular Function: transferase activity, transferring acyl groups (GO:0016746);;	--	--	Function unknown	PREDICTED: BAHD acyltransferase At5g47980-like [Cucumis sativus]	5.75e-15	1.70458	up
Csa1G045600	Molecular Function: ATP binding (GO:0005524);; Cellular Component: plasma membrane (GO:0005886);; Biological Process: ATP catabolic process (GO:0006200);; Biological Process: ATP biosynthetic process (GO:0006754);; Biological Process: cation transport (GO:0006812);; Molecular Function: hydrogen-exporting ATPase activity, phosphorylative mechanism (GO:0008553);; Biological Process: response to sal…	K01535|0|rcu:RCOM_0854050|H(\+)-transporting atpase plant/fungi plasma membrane type, putative (EC:3.6.3.6); K01535 H+-transporting ATPase [EC:3.6.3.6] (A)	Oxidative phosphorylation (ko00190)	Inorganic ion transport and metabolism	H(\+)-transporting atpase plant/fungi plasma membrane type, putative [Ricinus communis]	9.73e-05	0.995751	up
Csa1G045650	Molecular Function: nucleotide binding (GO:0000166);; Cellular Component: intracellular membrane-bounded organelle (GO:0043231);; Cellular Component: cytoplasmic part (GO:0044444);;	K08900|0|csv:101219757|probable mitochondrial chaperone BCS1-B-like; K08900 mitochondrial chaperone BCS1 (A)	--	Posttranslational modification, protein turnover, chaperones	PREDICTED: probable mitochondrial chaperone BCS1-B-like [Cucumis sativus]	0.0487943	-0.818491	down
Csa1G045660	Molecular Function: ATP binding (GO:0005524);; Cellular Component: mitochondrion (GO:0005739);; Cellular Component: endoplasmic reticulum (GO:0005783);; Biological Process: response to abscisic acid (GO:0009737);; Molecular Function: nucleoside-triphosphatase activity (GO:0017111);;	K08900|0|csv:101225448|probable mitochondrial chaperone BCS1-B-like; K08900 mitochondrial chaperone BCS1 (A)	--	Posttranslational modification, protein turnover, chaperones	PREDICTED: probable mitochondrial chaperone BCS1-B-like [Cucumis sativus]	0.00839684	-1.16886	down
Csa1G045890	--	--	--	General function prediction only	PREDICTED: snakin-2-like [Cucumis sativus]	0.00172167	1.44786	up
Csa1G046040	Molecular Function: protein serine/threonine kinase activity (GO:0004674);; Molecular Function: ATP binding (GO:0005524);; Cellular Component: plasma membrane (GO:0005886);; Biological Process: protein phosphorylation (GO:0006468);; Cellular Component: integral component of membrane (GO:0016021);;	--	--	Signal transduction mechanisms	PREDICTED: serine/threonine-protein kinase HT1-like [Cucumis sativus]	0.00092948	1.02403	up
Csa1G046310	Molecular Function: methyltransferase activity (GO:0008168);; Cellular Component: chloroplast (GO:0009507);; Biological Process: methylation (GO:0032259);;	--	--	Function unknown	PREDICTED: uncharacterized protein LOC101205232 [Cucumis sativus]	0.0333425	0.78457	up
Csa1G046890	Molecular Function: ATP binding (GO:0005524);; Cellular Component: plasma membrane (GO:0005886);; Biological Process: glucose metabolic process (GO:0006006);; Biological Process: ATP catabolic process (GO:0006200);; Molecular Function: microtubule-severing ATPase activity (GO:0008568);; Molecular Function: isomerase activity (GO:0016853);; Biological Process: response to stimulus (GO:0050896);; B…	--	--	Posttranslational modification, protein turnover, chaperones	PREDICTED: pachytene checkpoint protein 2 homolog [Cucumis sativus]	0.0291628	0.918429	up
Csa1G050100	Molecular Function: carboxylic ester hydrolase activity (GO:0004091);; Cellular Component: extracellular region (GO:0005576);; Biological Process: lipid metabolic process (GO:0006629);; Cellular Component: cytoplasmic membrane-bounded vesicle (GO:0016023);; Molecular Function: hydrolase activity, acting on ester bonds (GO:0016788);;	--	--	Lipid transport and metabolism	PREDICTED: GDSL esterase/lipase At3g48460-like [Cucumis sativus]	0.0153783	0.698191	up
Csa1G050200	Molecular Function: nucleoside diphosphate kinase activity (GO:0004550);; Molecular Function: ATP binding (GO:0005524);; Cellular Component: nucleus (GO:0005634);; Biological Process: nucleoside diphosphate phosphorylation (GO:0006165);; Biological Process: GTP biosynthetic process (GO:0006183);; Biological Process: UTP biosynthetic process (GO:0006228);; Biological Process: CTP biosynthetic proc…	K00940|4.37461e-154|csv:101225373|nucleoside diphosphate kinase 2, chloroplastic-like; K00940 nucleoside-diphosphate kinase [EC:2.7.4.6] (A)	Purine metabolism (ko00230);; Pyrimidine metabolism (ko00240)	Nucleotide transport and metabolism	PREDICTED: nucleoside diphosphate kinase 2, chloroplastic-like [Cucumis sativus]	1.53e-05	1.07388	up
Csa1G050230	Cellular Component: nucleus (GO:0005634);;	--	--	Function unknown	Uncharacterized protein TCM_014581 [Theobroma cacao]	0.00557772	0.705289	up
Csa1G050370	Molecular Function: protein kinase activity (GO:0004672);; Biological Process: phosphorylation (GO:0016310);; Molecular Function: oxidoreductase activity (GO:0016491);;	--	--	Signal transduction mechanisms	PREDICTED: probable inactive leucine-rich repeat receptor-like protein kinase At3g03770-like [Cucumis sativus]	0.00679171	0.792474	up
Csa1G051780	Cellular Component: cytoplasm (GO:0005737);;	--	--	RNA processing and modification	PREDICTED: uncharacterized protein LOC101220523 [Cucumis sativus]	0.00266019	-0.634584	down
Csa1G051910	Biological Process: rRNA processing (GO:0006364);; Biological Process: tRNA metabolic process (GO:0006399);; Biological Process: phosphatidylglycerol biosynthetic process (GO:0006655);; Cellular Component: chloroplast (GO:0009507);; Cellular Component: plastid chromosome (GO:0009508);; Biological Process: chloroplast organization (GO:0009658);; Biological Process: stomatal complex morphogenesis (…	--	--	General function prediction only	PREDICTED: ribulose-1,5 bisphosphate carboxylase/oxygenase large subunit N-methyltransferase, chloroplastic-like [Cucumis sativus]	0.000426402	1.01491	up
Csa1G056920	Biological Process: amino acid transmembrane transport (GO:0003333);; Molecular Function: L-glutamate transmembrane transporter activity (GO:0005313);; Cellular Component: plasma membrane (GO:0005886);; Molecular Function: arginine transmembrane transporter activity (GO:0015181);; Molecular Function: L-lysine transmembrane transporter activity (GO:0015189);; Molecular Function: basic amino acid t…	K03294|0|csv:101216131|cationic amino acid transporter 5-like; K03294 basic amino acid/polyamine antiporter, APA family (A)	--	Amino acid transport and metabolism	PREDICTED: cationic amino acid transporter 5-like [Cucumis sativus]	0.00383257	-0.958928	down
Csa1G059180	--	--	--	Function unknown	PREDICTED: uncharacterized protein LOC101213772 [Cucumis sativus]	0.0292683	1.08967	up
Csa1G062380	Biological Process: sulfate assimilation (GO:0000103);; Molecular Function: phosphoadenylyl-sulfate reductase (thioredoxin) activity (GO:0004604);; Cellular Component: chloroplast stroma (GO:0009570);; Biological Process: indoleacetic acid biosynthetic process (GO:0009684);; Molecular Function: adenylyl-sulfate reductase activity (GO:0009973);; Biological Process: cysteine biosynthetic process (G…	K05907|0|csv:101211864|5'-adenylylsulfate reductase 1, chloroplastic-like; K05907 adenylyl-sulfate reductase (glutathione) [EC:1.8.4.9] (A)	Sulfur metabolism (ko00920)	Amino acid transport and metabolism	PREDICTED: 5&apos;-adenylylsulfate reductase 1, chloroplastic-like [Cucumis sativus]	2.42e-41	-2.29459	down
Csa1G062960	Molecular Function: peroxidase activity (GO:0004601);; Biological Process: water transport (GO:0006833);; Biological Process: response to oxidative stress (GO:0006979);; Biological Process: response to salt stress (GO:0009651);; Biological Process: response to fructose (GO:0009750);; Biological Process: cysteine biosynthetic process (GO:0019344);; Biological Process: glucosinolate biosynthetic pr…	K00430|0|csv:101209739|peroxidase 42-like; K00430 peroxidase [EC:1.11.1.7] (A)	Phenylalanine metabolism (ko00360);; Phenylpropanoid biosynthesis (ko00940)	Carbohydrate transport and metabolism	PREDICTED: peroxidase 42-like [Cucumis sativus]	0.00176006	0.682106	up
Csa1G063480	Cellular Component: chloroplast (GO:0009507);;	--	--	Function unknown	PREDICTED: uncharacterized protein LOC101209631 [Cucumis sativus]	0.0109479	0.796362	up
Csa1G063500	Molecular Function: nucleic acid binding (GO:0003676);; Cellular Component: mitochondrion (GO:0005739);; Cellular Component: plasmodesma (GO:0009506);; Cellular Component: intracellular part (GO:0044424);; Cellular Component: anchored component of plasma membrane (GO:0046658);;	--	--	General function prediction only	PREDICTED: uncharacterized GPI-anchored protein At1g61900-like [Cucumis sativus]	0.00475741	0.859766	up
Csa1G064800	Molecular Function: protein kinase activity (GO:0004672);; Biological Process: cellular process (GO:0009987);; Biological Process: phosphorylation (GO:0016310);;	--	--	Signal transduction mechanisms	PREDICTED: polygalacturonase-like [Cucumis sativus]	0.0033457	-1.04597	down
Csa1G064820	Molecular Function: protein kinase activity (GO:0004672);; Biological Process: cellular process (GO:0009987);;	--	--	Signal transduction mechanisms	PREDICTED: cysteine-rich receptor-like protein kinase 25-like [Cucumis sativus]	0.0112055	-0.854494	down
Csa1G064850	Biological Process: cellular process (GO:0009987);; Molecular Function: kinase activity (GO:0016301);; Molecular Function: transferase activity, transferring phosphorus-containing groups (GO:0016772);; Biological Process: response to stimulus (GO:0050896);;	--	--	Signal transduction mechanisms	PREDICTED: cysteine-rich receptor-like protein kinase 25-like [Cucumis sativus]	0.000160379	-1.42717	down
Csa1G065420	Molecular Function: kinase activity (GO:0016301);;	--	--	Signal transduction mechanisms	PREDICTED: cysteine-rich receptor-like protein kinase 29-like [Cucumis sativus]	0.00060731	-1.22828	down
Csa1G065920	Molecular Function: transferase activity, transferring phosphorus-containing groups (GO:0016772);;	--	--	Signal transduction mechanisms	PREDICTED: cysteine-rich receptor-like protein kinase 29-like [Cucumis sativus]	0.00907558	-0.903655	down
Csa1G065930	Molecular Function: transferase activity, transferring phosphorus-containing groups (GO:0016772);;	--	--	Signal transduction mechanisms	PREDICTED: cysteine-rich receptor-like protein kinase 29-like, partial [Cucumis sativus]	0.000473306	-1.03316	down
Csa1G066510	Molecular Function: serine-type endopeptidase activity (GO:0004252);; Cellular Component: cell wall (GO:0005618);; Cellular Component: nucleus (GO:0005634);; Biological Process: protein folding (GO:0006457);; Biological Process: proteolysis (GO:0006508);; Biological Process: response to high light intensity (GO:0009644);; Biological Process: heat acclimation (GO:0010286);; Biological Process: pos…	--	--	Function unknown	PREDICTED: uncharacterized protein LOC101208408 [Cucumis sativus]	0.0312235	0.655812	up
Csa1G066560	Biological Process: metabolic process (GO:0008152);; Cellular Component: plastid (GO:0009536);; Molecular Function: carbon-oxygen lyase activity, acting on phosphates (GO:0016838);; Molecular Function: metal ion binding (GO:0046872);;	K15086|0|csv:101221188|(3S,6E)-nerolidol synthase 1-like; K15086 (3S)-linalool synthase [EC:4.2.3.25] (A)	Monoterpenoid biosynthesis (ko00902)	General function prediction only	PREDICTED: (3S,6E)-nerolidol synthase 1-like [Cucumis sativus]	0.000670214	1.5251	up
Csa1G071120	Cellular Component: vacuolar membrane (GO:0005774);; Cellular Component: plasma membrane (GO:0005886);; Biological Process: drug transmembrane transport (GO:0006855);; Biological Process: response to symbiotic fungus (GO:0009610);; Molecular Function: drug transmembrane transporter activity (GO:0015238);; Molecular Function: antiporter activity (GO:0015297);; Biological Process: proline transport…	K03327|0|cmo:103485809|protein TRANSPARENT TESTA 12-like; K03327 multidrug resistance protein, MATE family (A)	--	Function unknown	PREDICTED: protein TRANSPARENT TESTA 12-like [Cucumis sativus]	2.66e-05	1.27326	up
Csa1G071830	Cellular Component: nucleus (GO:0005634);; Cellular Component: cytoplasm (GO:0005737);; Molecular Function: phosphatidylethanolamine binding (GO:0008429);; Biological Process: response to abscisic acid (GO:0009737);; Biological Process: positive regulation of seed germination (GO:0010030);; Biological Process: response to chemical (GO:0042221);; Biological Process: response to arsenic-containing …	--	--	General function prediction only	PREDICTED: protein MOTHER of FT and TF 1-like [Cucumis sativus]	5.19e-05	-1.36634	down
Csa1G071890	Molecular Function: calcium ion binding (GO:0005509);; Molecular Function: NADH dehydrogenase (ubiquinone) activity (GO:0008137);; Cellular Component: plastid (GO:0009536);; Molecular Function: disulfide oxidoreductase activity (GO:0015036);; Cellular Component: extrinsic component of mitochondrial inner membrane (GO:0031314);; Molecular Function: flavin adenine dinucleotide binding (GO:0050660);…	K17871|0|csv:101228770|NAD(P)H dehydrogenase B3, mitochondrial-like; K17871 NADH:ubiquinone reductase (non-electrogenic) [EC:1.6.5.9] (A)	--	Energy production and conversion	PREDICTED: NAD(P)H dehydrogenase B3, mitochondrial-like [Cucumis sativus]	0.0412325	-0.68431	down
Csa1G072990	--	--	--	Function unknown	hypothetical protein PRUPE_ppa026706mg [Prunus persica]	0.00334291	1.3647	up
Csa1G073750	Biological Process: fatty acid biosynthetic process (GO:0006633);; Biological Process: plant-type cell wall modification (GO:0009827);; Biological Process: pollen tube growth (GO:0009860);; Cellular Component: integral component of membrane (GO:0016021);; Biological Process: sphingolipid biosynthetic process (GO:0030148);; Molecular Function: sphingolipid delta-4 desaturase activity (GO:0042284);…	K04712|0|csv:101224821|sphingolipid delta(4)-desaturase DES1-like; K04712 sphingolipid delta-4 desaturase [EC:1.14.-.-] (A)	Sphingolipid metabolism (ko00600)	Lipid transport and metabolism	PREDICTED: sphingolipid delta(4)-desaturase DES1-like [Cucumis sativus]	0.0234895	1.0157	up
Csa1G073850	Cellular Component: 1,3-beta-D-glucan synthase complex (GO:0000148);; Molecular Function: 1,3-beta-D-glucan synthase activity (GO:0003843);; Cellular Component: Golgi apparatus (GO:0005794);; Biological Process: (1->3)-beta-D-glucan biosynthetic process (GO:0006075);; Biological Process: protein targeting to membrane (GO:0006612);; Biological Process: nucleotide transport (GO:0006862);; Biologica…	K11000|0|csv:101222337|callose synthase 11-like; K11000 callose synthase [EC:2.4.1.-] (A)	--	Cell wall/membrane/envelope biogenesis	PREDICTED: callose synthase 11-like [Cucumis sativus]	0.00925097	0.769321	up
Csa1G085390	Biological Process: MAPK cascade (GO:0000165);; Molecular Function: protein binding (GO:0005515);; Cellular Component: nucleus (GO:0005634);; Biological Process: protein targeting to membrane (GO:0006612);; Biological Process: response to bacterium (GO:0009617);; Biological Process: systemic acquired resistance, salicylic acid mediated signaling pathway (GO:0009862);; Biological Process: jasmonic…	--	--	Transcription	PREDICTED: zinc finger protein MAGPIE-like [Cucumis sativus]	1.01e-11	-1.53119	down
Csa1G089490	Cellular Component: plasma membrane (GO:0005886);; Biological Process: aging (GO:0007568);; Biological Process: fatty acid catabolic process (GO:0009062);; Cellular Component: plasmodesma (GO:0009506);; Cellular Component: integral component of membrane (GO:0016021);;	--	--	Function unknown	PREDICTED: uncharacterized protein LOC101215618 [Cucumis sativus]	0.0223027	-0.708107	down
Csa1G089500	Cellular Component: cell part (GO:0044464);;	--	--	Function unknown	PREDICTED: interactor of constitutive active ROPs 3-like [Cucumis sativus]	0.00171274	0.755915	up
Csa1G095030	Cellular Component: plastid large ribosomal subunit (GO:0000311);; Molecular Function: structural constituent of ribosome (GO:0003735);; Biological Process: translation (GO:0006412);; Cellular Component: chloroplast stroma (GO:0009570);; Cellular Component: chloroplast envelope (GO:0009941);; Biological Process: isopentenyl diphosphate biosynthetic process, methylerythritol 4-phosphate pathway (G…	K02939|4.05574e-113|csv:101216586|50S ribosomal protein L9, chloroplastic-like; K02939 large subunit ribosomal protein L9 (A)	Ribosome (ko03010)	Translation, ribosomal structure and biogenesis	PREDICTED: 50S ribosomal protein L9, chloroplastic-like [Cucumis sativus]	0.000945135	0.742078	up
Csa1G097700	Biological Process: maltose metabolic process (GO:0000023);; Biological Process: thylakoid membrane organization (GO:0010027);; Biological Process: starch biosynthetic process (GO:0019252);;	--	--	Function unknown	PREDICTED: uncharacterized protein LOC101218484 [Cucumis sativus]	0.0465773	0.746357	up
Csa1G132130	Cellular Component: nucleosome (GO:0000786);; Molecular Function: DNA binding (GO:0003677);; Cellular Component: nucleolus (GO:0005730);; Biological Process: nucleosome assembly (GO:0006334);; Cellular Component: plasmodesma (GO:0009506);; Cellular Component: chloroplast (GO:0009507);; Molecular Function: protein heterodimerization activity (GO:0046982);;	K11252|1.1165e-59|csv:101218132|histone H2B-like; K11252 histone H2B (A)	--	General function prediction only	PREDICTED: LOW QUALITY PROTEIN: histone H2B-like [Cucumis sativus]	0.0060277	0.750113	up
Csa1G132150	Cellular Component: nucleosome (GO:0000786);; Molecular Function: DNA binding (GO:0003677);; Cellular Component: nucleolus (GO:0005730);; Biological Process: nucleosome assembly (GO:0006334);; Cellular Component: plasmodesma (GO:0009506);; Cellular Component: chloroplast (GO:0009507);; Molecular Function: protein heterodimerization activity (GO:0046982);;	K11252|1.1165e-59|csv:101218132|histone H2B-like; K11252 histone H2B (A)	--	General function prediction only	PREDICTED: LOW QUALITY PROTEIN: histone H2B-like [Cucumis sativus]	0.0127787	0.645981	up
Csa1G132680	Cellular Component: nucleosome (GO:0000786);; Molecular Function: DNA binding (GO:0003677);; Cellular Component: nucleolus (GO:0005730);; Biological Process: nucleosome assembly (GO:0006334);; Cellular Component: plasmodesma (GO:0009506);; Cellular Component: chloroplast (GO:0009507);; Molecular Function: protein heterodimerization activity (GO:0046982);;	K11252|1.1165e-59|csv:101218132|histone H2B-like; K11252 histone H2B (A)	--	General function prediction only	PREDICTED: histone H2B-like [Cucumis sativus]	0.00204111	0.717524	up
Csa1G145870	Cellular Component: nucleus (GO:0005634);;	--	--	Function unknown	PREDICTED: uncharacterized protein LOC101220503 [Cucumis sativus]	0.0378868	-0.624384	down
Csa1G152500	Cellular Component: chloroplast (GO:0009507);; Molecular Function: adenyl nucleotide binding (GO:0030554);; Biological Process: cell redox homeostasis (GO:0045454);;	--	--	Function unknown	PREDICTED: CBS domain-containing protein CBSX1, chloroplastic-like [Cucumis sativus]	1.69e-06	1.07903	up
Csa1G162600	Molecular Function: RNA binding (GO:0003723);; Molecular Function: structural constituent of ribosome (GO:0003735);; Molecular Function: SNAP receptor activity (GO:0005484);; Cellular Component: mitochondrion (GO:0005739);; Cellular Component: endosome (GO:0005768);; Cellular Component: vacuolar membrane (GO:0005774);; Cellular Component: Golgi apparatus (GO:0005794);; Cellular Component: trans-G…	--	--	Intracellular trafficking, secretion, and vesicular transport	PREDICTED: LOW QUALITY PROTEIN: putative phagocytic receptor 1b-like, partial [Cucumis sativus]	2.66e-11	1.40089	up
Csa1G163160	Molecular Function: electron carrier activity (GO:0009055);; Biological Process: electron transport chain (GO:0022900);; Molecular Function: metal ion binding (GO:0046872);; Molecular Function: 2 iron, 2 sulfur cluster binding (GO:0051537);;	K02639|1.07441e-110|csv:101227930|ferredoxin-3, chloroplastic-like; K02639 ferredoxin (A)	Photosynthesis (ko00195)	General function prediction only	PREDICTED: ferredoxin-3, chloroplastic-like isoform 2 [Cucumis sativus]	0.0435345	-1.01179	down
Csa1G166810	Biological Process: aromatic amino acid family biosynthetic process (GO:0009073);; Cellular Component: chloroplast (GO:0009507);; Biological Process: iron-sulfur cluster assembly (GO:0016226);;	--	--	Function unknown	PREDICTED: uncharacterized protein LOC101208386 [Cucumis sativus]	0.000155904	0.943029	up
Csa1G168350	Cellular Component: mitochondrion (GO:0005739);; Biological Process: pentose-phosphate shunt (GO:0006098);; Biological Process: rRNA processing (GO:0006364);; Cellular Component: chloroplast (GO:0009507);; Cellular Component: photosystem I (GO:0009522);; Biological Process: plastid organization (GO:0009657);; Biological Process: photosynthesis, light harvesting in photosystem I (GO:0009768);; Bio…	K14332|3.45225e-88|csv:101209111|uncharacterized LOC101209111; K14332 photosystem I subunit PsaO (A)	Photosynthesis (ko00195)	Function unknown	PREDICTED: uncharacterized protein LOC101209111 [Cucumis sativus]	0.00409799	0.596309	up
Csa1G168880	Molecular Function: oxidoreductase activity (GO:0016491);; Biological Process: oxidation-reduction process (GO:0055114);;	--	--	Secondary metabolites biosynthesis, transport and catabolism	PREDICTED: zerumbone synthase-like [Cucumis sativus]	1.04e-12	-1.99588	down
Csa1G169950	Cellular Component: mitochondrion (GO:0005739);; Biological Process: RNA modification (GO:0009451);; Cellular Component: chloroplast (GO:0009507);;	--	--	General function prediction only	PREDICTED: pentatricopeptide repeat-containing protein At1g05750, chloroplastic-like [Cucumis sativus]	0.00270401	1.17503	up
Csa1G171060	Cellular Component: mitochondrion (GO:0005739);; Biological Process: RNA modification (GO:0009451);; Cellular Component: chloroplast (GO:0009507);;	--	--	General function prediction only	PREDICTED: pentatricopeptide repeat-containing protein At1g05750, chloroplastic-like [Cucumis sativus]	0.00580401	1.56834	up
Csa1G173140	Cellular Component: chloroplast stroma (GO:0009570);; Biological Process: chloroplast organization (GO:0009658);; Biological Process: chloroplast RNA processing (GO:0031425);; Biological Process: protein targeting to chloroplast (GO:0045036);; Biological Process: positive regulation of translation (GO:0045727);;	--	--	General function prediction only	PREDICTED: pentatricopeptide repeat-containing protein At4g16390, chloroplastic-like [Cucumis sativus]	1.34e-06	1.29751	up
Csa1G180750	Biological Process: polysaccharide biosynthetic process (GO:0000271);; Cellular Component: cytoplasm (GO:0005737);; Biological Process: oligopeptide transport (GO:0006857);; Biological Process: cellular metal ion homeostasis (GO:0006875);; Cellular Component: plasmodesma (GO:0009506);; Biological Process: multidimensional cell growth (GO:0009825);; Biological Process: cell tip growth (GO:0009932)…	--	--	Inorganic ion transport and metabolism	PREDICTED: oligopeptide transporter 3-like [Cucumis sativus]	0.000364201	0.886044	up
Csa1G181310	Molecular Function: calcium ion binding (GO:0005509);; Molecular Function: protein binding (GO:0005515);; Cellular Component: chloroplast thylakoid lumen (GO:0009543);; Cellular Component: chloroplast stroma (GO:0009570);; Cellular Component: photosystem II oxygen evolving complex (GO:0009654);; Cellular Component: extrinsic component of membrane (GO:0019898);; Cellular Component: chloroplast pho…	--	--	Function unknown	PREDICTED: psbP domain-containing protein 1, chloroplastic-like [Cucumis sativus]	0.00294915	0.878549	up
Csa1G181330	Cellular Component: nucleus (GO:0005634);; Cellular Component: cytoplasm (GO:0005737);; Biological Process: galactose metabolic process (GO:0006012);; Biological Process: response to heat (GO:0009408);; Biological Process: response to cold (GO:0009409);; Biological Process: response to water deprivation (GO:0009414);; Biological Process: response to high light intensity (GO:0009644);; Biological …	K18819|0|csv:101226940|galactinol synthase 2-like; K18819 inositol 3-alpha-galactosyltransferase [EC:2.4.1.123] (A)	Galactose metabolism (ko00052)	Carbohydrate transport and metabolism	PREDICTED: galactinol synthase 2-like [Cucumis sativus]	0.0241031	-0.978047	down
Csa1G181430	Cellular Component: plasma membrane (GO:0005886);; Biological Process: response to brassinosteroid (GO:0009741);; Biological Process: chlorophyll catabolic process (GO:0015996);; Cellular Component: integral component of membrane (GO:0016021);;	--	--	Function unknown	PREDICTED: CASP-like protein GSVIVT00013502001-like [Cucumis sativus]	0.0142238	0.626363	up
Csa1G186610	Molecular Function: magnesium ion binding (GO:0000287);; Cellular Component: cytoplasmic mRNA processing body (GO:0000932);; Molecular Function: mRNA binding (GO:0003729);; Cellular Component: nucleus (GO:0005634);; Cellular Component: vacuole (GO:0005773);; Biological Process: fatty acid beta-oxidation (GO:0006635);; Biological Process: primary shoot apical meristem specification (GO:0010072);; …	K14445|0|csv:101227746|tonoplast dicarboxylate transporter-like; K14445 solute carrier family 13 (sodium-dependent dicarboxylate transporter), member 2/3/5 (A)	--	Inorganic ion transport and metabolism	PREDICTED: tonoplast dicarboxylate transporter-like [Cucumis sativus]	0.00743098	-0.629072	down
Csa1G186620	Molecular Function: binding (GO:0005488);;	--	--	General function prediction only	hypothetical protein VITISV_033631 [Vitis vinifera]	0.000214311	-1.08038	down
Csa1G188680	Cellular Component: cell wall (GO:0005618);; Biological Process: cellular glucan metabolic process (GO:0006073);; Molecular Function: xyloglucan:xyloglucosyl transferase activity (GO:0016762);; Molecular Function: xyloglucan-specific endo-beta-1,4-glucanase activity (GO:0033946);; Cellular Component: apoplast (GO:0048046);;	K08235|0|cmo:103498209|probable xyloglucan endotransglucosylase/hydrolase protein 6; K08235 xyloglucan:xyloglucosyl transferase [EC:2.4.1.207] (A)	--	Carbohydrate transport and metabolism	PREDICTED: probable xyloglucan endotransglucosylase/hydrolase protein 6-like [Cucumis sativus]	0.0237331	0.646623	up
Csa1G194720	--	--	--	Function unknown	PREDICTED: uncharacterized protein LOC101309232 [Fragaria vesca subsp. vesca]	6.28e-12	-2.54806	down
Csa1G207310	Molecular Function: RNA binding (GO:0003723);; Molecular Function: translation elongation factor activity (GO:0003746);; Biological Process: translation (GO:0006412);; Biological Process: translational elongation (GO:0006414);; Biological Process: isoprenoid biosynthetic process (GO:0008299);; Cellular Component: chloroplast stroma (GO:0009570);; Biological Process: plastid organization (GO:00096…	K02357|0|csv:101216355|uncharacterized LOC101216355; K02357 elongation factor Ts (A)	--	Translation, ribosomal structure and biogenesis	PREDICTED: uncharacterized protein LOC101216355 [Cucumis sativus]	0.00542207	0.745542	up
Csa1G228960	Cellular Component: chloroplast (GO:0009507);; Cellular Component: membrane (GO:0016020);;	--	--	General function prediction only	extensin-like protein, partial [Cucumis sativus]	2.28e-06	0.941983	up
Csa1G240070	Biological Process: drug transmembrane transport (GO:0006855);; Molecular Function: drug transmembrane transporter activity (GO:0015238);; Molecular Function: antiporter activity (GO:0015297);; Cellular Component: membrane (GO:0016020);;	K18213|0|cmo:103500992|proteinaceous RNase P 1, chloroplastic/mitochondrial-like; K18213 proteinaceous RNase P [EC:3.1.26.5] (A)	RNA transport (ko03013)	Function unknown	PREDICTED: proteinaceous RNase P 1, chloroplastic/mitochondrial-like [Cucumis sativus]	0.0117404	0.646866	up
Csa1G256740	Biological Process: maltose metabolic process (GO:0000023);; Molecular Function: RNA binding (GO:0003723);; Molecular Function: copper ion binding (GO:0005507);; Molecular Function: electron carrier activity (GO:0009055);; Biological Process: aromatic amino acid family biosynthetic process (GO:0009073);; Cellular Component: chloroplast (GO:0009507);; Cellular Component: plastid (GO:0009536);; Bio…	--	--	Function unknown	PREDICTED: APO protein 2, chloroplastic-like [Cucumis sativus]	0.0104762	0.608963	up
Csa1G256750	Molecular Function: serine-type carboxypeptidase activity (GO:0004185);; Cellular Component: extracellular space (GO:0005615);; Biological Process: proteolysis (GO:0006508);; Biological Process: brassinosteroid mediated signaling pathway (GO:0009742);; Cellular Component: cytoplasmic membrane-bounded vesicle (GO:0016023);;	K16297|0|csv:101208732|serine carboxypeptidase 24-like; K16297 serine carboxypeptidase-like clade II [EC:3.4.16.-] (A)	--	Posttranslational modification, protein turnover, chaperones	PREDICTED: serine carboxypeptidase 24-like [Cucumis sativus]	0.000131581	1.10538	up
Csa1G257920	Molecular Function: structural constituent of ribosome (GO:0003735);; Cellular Component: ribosome (GO:0005840);; Biological Process: pentose-phosphate shunt (GO:0006098);; Biological Process: translation (GO:0006412);; Cellular Component: chloroplast (GO:0009507);;	K02916|4.16922e-105|csv:101206791|50S ribosomal protein L35, chloroplastic-like; K02916 large subunit ribosomal protein L35 (A)	Ribosome (ko03010)	Translation, ribosomal structure and biogenesis	PREDICTED: 50S ribosomal protein L35, chloroplastic-like [Cucumis sativus]	0.00291129	0.620767	up
Csa1G264570	--	--	--	General function prediction only	PREDICTED: uncharacterized protein LOC101204556 [Cucumis sativus]	0.030476	-0.80675	down
Csa1G267270	Cellular Component: extracellular region (GO:0005576);; Biological Process: pollen tube growth (GO:0009860);; Biological Process: xylem development (GO:0010089);; Molecular Function: hydrolase activity (GO:0016787);; Biological Process: cell wall macromolecule metabolic process (GO:0044036);;	--	--	General function prediction only	PREDICTED: abhydrolase domain-containing protein FAM108B1-like [Cucumis sativus]	0.0201361	0.703005	up
Csa1G269900	--	--	--	Function unknown	PREDICTED: reticulon-like protein B21-like [Cucumis sativus]	1.34e-06	1.37044	up
Csa1G306800	Cellular Component: chloroplast (GO:0009507);; Biological Process: chloroplast RNA processing (GO:0031425);;	--	--	General function prediction only	PREDICTED: pentatricopeptide repeat-containing protein At1g08070-like [Cucumis sativus]	0.011795	1.16368	up
Csa1G306810	Cellular Component: nucleus (GO:0005634);; Molecular Function: zinc ion binding (GO:0008270);; Molecular Function: kinase activity (GO:0016301);; Biological Process: phosphorylation (GO:0016310);;	--	--	General function prediction only	PREDICTED: zinc finger Ran-binding domain-containing protein 2-like [Cucumis sativus]	0.00498529	1.12384	up
Csa1G383520	Molecular Function: protein binding (GO:0005515);; Cellular Component: cell wall (GO:0005618);; Cellular Component: plant-type cell wall (GO:0009505);; Cellular Component: plasmodesma (GO:0009506);;	--	--	General function prediction only	PREDICTED: leucine-rich repeat extensin-like protein 4-like [Cucumis sativus]	9.41e-11	1.92745	up
Csa1G386590	Cellular Component: cytoplasm (GO:0005737);; Molecular Function: hydrolase activity (GO:0016787);;	--	--	General function prediction only	PREDICTED: sigma factor SigB regulation protein RsbQ-like [Cucumis sativus]	2.76e-06	-1.03242	down
Csa1G422990	Molecular Function: hydrolase activity, hydrolyzing O-glycosyl compounds (GO:0004553);; Cellular Component: cell wall (GO:0005618);; Biological Process: cellular glucan metabolic process (GO:0006073);; Molecular Function: xyloglucan:xyloglucosyl transferase activity (GO:0016762);; Cellular Component: apoplast (GO:0048046);;	--	--	General function prediction only	probable xyloglucan endotransglucosylase/hydrolase protein 23-like precursor [Cucumis sativus]	1.12e-05	0.911951	up
Csa1G423000	Molecular Function: hydrolase activity, hydrolyzing O-glycosyl compounds (GO:0004553);; Cellular Component: cell wall (GO:0005618);; Biological Process: cellular glucan metabolic process (GO:0006073);; Molecular Function: xyloglucan:xyloglucosyl transferase activity (GO:0016762);; Cellular Component: apoplast (GO:0048046);;	K08235|0|csv:101209219|XTH5; probable xyloglucan endotransglucosylase/hydrolase protein 23-like; K08235 xyloglucan:xyloglucosyl transferase [EC:2.4.1.207] (A)	--	General function prediction only	PREDICTED: probable xyloglucan endotransglucosylase/hydrolase protein 23-like [Cucumis sativus]	0.0324772	0.680713	up
Csa1G423240	Molecular Function: protein serine/threonine kinase activity (GO:0004674);; Molecular Function: ATP binding (GO:0005524);; Cellular Component: nucleus (GO:0005634);; Biological Process: protein phosphorylation (GO:0006468);;	--	--	Signal transduction mechanisms	PREDICTED: probable receptor-like serine/threonine-protein kinase At5g57670-like [Cucumis sativus]	0.00059429	0.948883	up
Csa1G425910	Biological Process: syncytium formation (GO:0006949);; Biological Process: inflammatory response (GO:0006954);; Biological Process: metabolic process (GO:0008152);; Cellular Component: chloroplast (GO:0009507);; Molecular Function: 1,2-alpha-L-fucosidase activity (GO:0047513);; Biological Process: response to other organism (GO:0051707);;	--	--	Defense mechanisms	PREDICTED: macrophage migration inhibitory factor homolog [Cucumis sativus]	0.00715629	0.774663	up
Csa1G427490	Cellular Component: integral component of membrane (GO:0016021);; Biological Process: transmembrane transport (GO:0055085);;	K15285|0|csv:101224879|uncharacterized LOC101224879; K15285 solute carrier family 35, member E3 (A)	--	Amino acid transport and metabolism;; Carbohydrate transport and metabolism	PREDICTED: uncharacterized membrane protein At1g06890-like [Cucumis sativus]	0.0104383	0.85946	up
Csa1G434140	Molecular Function: galactokinase activity (GO:0004335);; Molecular Function: ATP binding (GO:0005524);; Cellular Component: cytosol (GO:0005829);; Biological Process: galactose metabolic process (GO:0006012);; Biological Process: D-galacturonate metabolic process (GO:0046396);; Biological Process: carbohydrate phosphorylation (GO:0046835);; Molecular Function: galacturonokinase activity (GO:0047…	K18677|0|csv:101227672|galacturonokinase-like; K18677 galacturonokinase [EC:2.7.1.44] (A)	Amino sugar and nucleotide sugar metabolism (ko00520)	Carbohydrate transport and metabolism	PREDICTED: galacturonokinase-like [Cucumis sativus]	0.00552869	0.83532	up
Csa1G435710	Molecular Function: catalytic activity (GO:0003824);; Biological Process: metabolic process (GO:0008152);; Cellular Component: plastid (GO:0009536);; Cellular Component: membrane (GO:0016020);;	--	--	General function prediction only	PREDICTED: uncharacterized protein LOC101204886 [Cucumis sativus]	0.00692741	0.938495	up
Csa1G445860	Cellular Component: mitochondrion (GO:0005739);; Cellular Component: chloroplast thylakoid membrane (GO:0009535);; Biological Process: response to blue light (GO:0009637);; Biological Process: photosynthesis, light harvesting (GO:0009765);; Cellular Component: chloroplast envelope (GO:0009941);; Biological Process: response to red light (GO:0010114);; Biological Process: response to far red light…	K08912|0|csv:101211276|chlorophyll a-b binding protein 40, chloroplastic-like; K08912 light-harvesting complex II chlorophyll a/b binding protein 1 (A)	Photosynthesis - antenna proteins (ko00196)	Posttranslational modification, protein turnover, chaperones	PREDICTED: chlorophyll a-b binding protein 40, chloroplastic-like [Cucumis sativus]	7.75e-46	2.17624	up
Csa1G447400	Biological Process: very long-chain fatty acid metabolic process (GO:0000038);; Molecular Function: 3-oxoacyl-[acyl-carrier-protein] synthase activity (GO:0004315);; Biological Process: fatty acid biosynthetic process (GO:0006633);; Biological Process: response to cold (GO:0009409);; Cellular Component: chloroplast stroma (GO:0009570);; Biological Process: embryo development (GO:0009790);; Cellul…	K09458|0|csv:101210781|3-oxoacyl-[acyl-carrier-protein] synthase I, chloroplastic-like; K09458 3-oxoacyl-[acyl-carrier-protein] synthase II [EC:2.3.1.179] (A)	Fatty acid biosynthesis (ko00061);; Biotin metabolism (ko00780);; Fatty acid metabolism (ko01212)	Coenzyme transport and metabolism	PREDICTED: 3-oxoacyl-[acyl-carrier-protein] synthase I, chloroplastic-like [Cucumis sativus]	0.00039812	1.02291	up
Csa1G461020	Biological Process: maltose metabolic process (GO:0000023);; Cellular Component: chloroplast (GO:0009507);; Biological Process: production of ta-siRNAs involved in RNA interference (GO:0010267);; Biological Process: starch biosynthetic process (GO:0019252);; Biological Process: production of miRNAs involved in gene silencing by miRNA (GO:0035196);; Biological Process: ribosome biogenesis (GO:0042…	--	--	Cell wall/membrane/envelope biogenesis	PREDICTED: uncharacterized LOC101214658 [Cucumis sativus]	0.0055692	0.713871	up
Csa1G464550	Molecular Function: DNA binding (GO:0003677);; Molecular Function: exonuclease activity (GO:0004527);; Cellular Component: nucleus (GO:0005634);; Biological Process: DNA repair (GO:0006281);; Biological Process: sister chromatid cohesion (GO:0007062);; Biological Process: chromatin silencing by small RNA (GO:0031048);; Biological Process: meiotic chromosome segregation (GO:0045132);; Biological P…	K10746|0|csv:101214177|exonuclease 1-like; K10746 exonuclease 1 [EC:3.1.-.-] (A)	Mismatch repair (ko03430)	Replication, recombination and repair	PREDICTED: exonuclease 1-like [Cucumis sativus]	0.00495297	1.3099	up
Csa1G467090	Biological Process: very long-chain fatty acid metabolic process (GO:0000038);; Molecular Function: carboxylic ester hydrolase activity (GO:0004091);; Cellular Component: cell wall (GO:0005618);; Cellular Component: nucleus (GO:0005634);; Biological Process: lipid metabolic process (GO:0006629);; Cellular Component: chloroplast (GO:0009507);; Cellular Component: chloroplast thylakoid (GO:0009534)…	--	--	General function prediction only	PREDICTED: GDSL esterase/lipase At1g29670-like [Cucumis sativus]	5.32e-09	1.63732	up
Csa1G470280	Cellular Component: plasma membrane (GO:0005886);; Biological Process: signal transduction (GO:0007165);; Molecular Function: kinase activity (GO:0016301);; Biological Process: phosphorylation (GO:0016310);;	--	--	General function prediction only	PREDICTED: probable LRR receptor-like serine/threonine-protein kinase At5g37450-like [Cucumis sativus]	0.00186511	0.98734	up
Csa1G470390	Cellular Component: membrane (GO:0016020);; Molecular Function: transmembrane transporter activity (GO:0022857);; Biological Process: transmembrane transport (GO:0055085);;	K14611|0|csv:101206560|nucleobase-ascorbate transporter 2-like; K14611 solute carrier family 23 (nucleobase transporter), member 1/2 (A)	--	Inorganic ion transport and metabolism	PREDICTED: nucleobase-ascorbate transporter 2-like [Cucumis sativus]	0.00126267	0.901984	up
Csa1G495290	Molecular Function: microtubule motor activity (GO:0003777);; Molecular Function: ATP binding (GO:0005524);; Cellular Component: kinesin complex (GO:0005871);; Cellular Component: microtubule (GO:0005874);; Cellular Component: plasma membrane (GO:0005886);; Biological Process: microtubule-based movement (GO:0007018);; Biological Process: microtubule nucleation (GO:0007020);; Molecular Function: m…	K10398|0|csv:101206252|125 kDa kinesin-related protein-like; K10398 kinesin family member 11 (A)	--	Cytoskeleton	PREDICTED: 125 kDa kinesin-related protein-like [Cucumis sativus]	4.61e-06	1.21522	up
Csa1G505400	Biological Process: cytokinesis by cell plate formation (GO:0000911);; Cellular Component: extracellular region (GO:0005576);; Cellular Component: plant-type cell wall (GO:0009505);; Cellular Component: plasmodesma (GO:0009506);; Biological Process: plant-type cell wall organization (GO:0009664);; Biological Process: cell wall modification (GO:0042545);; Biological Process: response to other orga…	--	--	General function prediction only	PREDICTED: osmotin-like protein-like [Cucumis sativus]	0.0163373	0.754881	up
Csa1G507470	Biological Process: cell adhesion (GO:0007155);; Biological Process: response to salt stress (GO:0009651);; Biological Process: multidimensional cell growth (GO:0009825);; Cellular Component: external side of plasma membrane (GO:0009897);; Molecular Function: polysaccharide binding (GO:0030247);; Cellular Component: anchored component of plasma membrane (GO:0046658);;	--	--	General function prediction only	PREDICTED: fasciclin-like arabinogalactan protein 4-like [Cucumis sativus]	0.0119428	0.760043	up
Csa1G522000	Biological Process: carbohydrate metabolic process (GO:0005975);; Molecular Function: glucan endo-1,3-beta-D-glucosidase activity (GO:0042973);; Molecular Function: cation binding (GO:0043169);;	--	--	General function prediction only	PREDICTED: glucan endo-1,3-beta-glucosidase-like [Cucumis sativus]	0.00585187	-0.939846	down
Csa1G522540	Cellular Component: extracellular region (GO:0005576);; Biological Process: syncytium formation (GO:0006949);; Cellular Component: plant-type cell wall (GO:0009505);; Biological Process: plant-type cell wall organization (GO:0009664);; Cellular Component: membrane (GO:0016020);;	--	--	General function prediction only	PREDICTED: expansin-A4-like [Cucumis sativus]	9.77e-06	1.06641	up
Csa1G524640	Molecular Function: iron ion binding (GO:0005506);; Molecular Function: electron carrier activity (GO:0009055);; Cellular Component: chloroplast (GO:0009507);; Biological Process: abscisic acid metabolic process (GO:0009687);; Biological Process: response to red light (GO:0010114);; Molecular Function: (+)-abscisic acid 8'-hydroxylase activity (GO:0010295);; Molecular Function: oxygen binding (GO…	K09843|0|csv:101208566|abscisic acid 8'-hydroxylase 2-like; K09843 (+)-abscisic acid 8'-hydroxylase [EC:1.14.13.93] (A)	Carotenoid biosynthesis (ko00906)	Secondary metabolites biosynthesis, transport and catabolism	PREDICTED: abscisic acid 8&apos;-hydroxylase 2-like [Cucumis sativus]	0.0191617	-0.703641	down
Csa1G524670	Cellular Component: vacuolar membrane (GO:0005774);; Cellular Component: plasma membrane (GO:0005886);; Biological Process: chloroplast organization (GO:0009658);; Cellular Component: Toc complex (GO:0010006);; Molecular Function: P-P-bond-hydrolysis-driven protein transmembrane transporter activity (GO:0015450);; Cellular Component: integral component of chloroplast outer membrane (GO:0031359);;…	--	--	Intracellular trafficking, secretion, and vesicular transport	PREDICTED: protein TOC75-3, chloroplastic-like [Cucumis sativus]	0.00511088	0.819985	up
Csa1G526840	Molecular Function: transferase activity, transferring hexosyl groups (GO:0016758);; Molecular Function: UDP-glucosyltransferase activity (GO:0035251);;	--	--	Energy production and conversion;; Carbohydrate transport and metabolism	PREDICTED: UDP-glycosyltransferase 76E2-like [Cucumis sativus]	0.0233396	1.07357	up
Csa1G528560	Biological Process: fatty acid metabolic process (GO:0006631);; Cellular Component: chloroplast membrane (GO:0031969);;	--	--	Function unknown	PREDICTED: uncharacterized protein LOC101213790 [Cucumis sativus]	0.000350076	0.944455	up
Csa1G528590	Biological Process: maltose metabolic process (GO:0000023);; Molecular Function: ATP binding (GO:0005524);; Biological Process: pentose-phosphate shunt (GO:0006098);; Biological Process: thiamine biosynthetic process (GO:0009228);; Cellular Component: chloroplast stroma (GO:0009570);; Biological Process: response to vitamin B1 (GO:0010266);; Biological Process: detection of bacterium (GO:0016045)…	K03147|0|csv:101213311|phosphomethylpyrimidine synthase, chloroplastic-like; K03147 phosphomethylpyrimidine synthase [EC:4.1.99.17] (A)	Thiamine metabolism (ko00730)	Coenzyme transport and metabolism	PREDICTED: phosphomethylpyrimidine synthase, chloroplastic-like [Cucumis sativus]	2.57e-07	1.79533	up
Csa1G531690	Molecular Function: binding (GO:0005488);; Molecular Function: kinase activity (GO:0016301);; Biological Process: single-organism cellular process (GO:0044763);; Biological Process: regulation of cellular process (GO:0050794);; Biological Process: response to stimulus (GO:0050896);;	--	--	Signal transduction mechanisms	PREDICTED: putative serine/threonine-protein kinase-like protein CCR3-like [Cucumis sativus]	3.19e-07	1.6277	up
Csa1G533380	Molecular Function: N-acetyltransferase activity (GO:0008080);; Biological Process: metabolic process (GO:0008152);;	--	--	General function prediction only	PREDICTED: uncharacterized protein LOC101222130 [Cucumis sativus]	5.49e-07	-1.24134	down
Csa1G533500	Molecular Function: [acyl-carrier-protein] S-malonyltransferase activity (GO:0004314);; Cellular Component: mitochondrion (GO:0005739);; Cellular Component: cytosol (GO:0005829);; Biological Process: ubiquinone biosynthetic process (GO:0006744);; Cellular Component: chloroplast stroma (GO:0009570);;	K00645|0|csv:101214288|malonyl-CoA-acyl carrier protein transacylase, mitochondrial-like; K00645 [acyl-carrier-protein] S-malonyltransferase [EC:2.3.1.39] (A)	Fatty acid biosynthesis (ko00061);; Fatty acid metabolism (ko01212)	Lipid transport and metabolism	PREDICTED: malonyl-CoA-acyl carrier protein transacylase, mitochondrial-like [Cucumis sativus]	0.001629	0.929458	up
Csa1G533520	Molecular Function: phosphoprotein phosphatase activity (GO:0004721);; Biological Process: rRNA processing (GO:0006364);; Cellular Component: chloroplast stroma (GO:0009570);; Biological Process: thylakoid membrane organization (GO:0010027);; Biological Process: regulation of proton transport (GO:0010155);; Biological Process: photosystem II assembly (GO:0010207);; Biological Process: peptidyl-th…	K17508|4.43722e-177|csv:101213798|probable protein phosphatase 2C 26-like; K17508 protein phosphatase 2C homolog 7 [EC:3.1.3.16] (A)	--	Signal transduction mechanisms	PREDICTED: probable protein phosphatase 2C 26-like [Cucumis sativus]	0.0243867	0.636133	up
Csa1G533660	Molecular Function: protein binding (GO:0005515);; Biological Process: chloroplast organization (GO:0009658);; Cellular Component: viral envelope (GO:0019031);; Cellular Component: Tic complex (GO:0031897);; Biological Process: protein import into chloroplast stroma (GO:0045037);;	--	--	Function unknown	PREDICTED: protein TIC110, chloroplastic-like [Cucumis sativus]	0.00383977	0.749923	up
Csa1G534780	Cellular Component: Golgi apparatus (GO:0005794);; Biological Process: response to cytokinin (GO:0009735);; Biological Process: arabinogalactan protein metabolic process (GO:0010405);; Cellular Component: endomembrane system (GO:0012505);; Biological Process: protein O-linked glycosylation via hydroxyproline (GO:0018258);; Molecular Function: UDP-galactosyltransferase activity (GO:0035250);;	--	--	Function unknown	hypothetical protein PRUPE_ppa025370mg [Prunus persica]	0.00375289	-0.638306	down
Csa1G537560	Molecular Function: GTPase activity (GO:0003924);; Molecular Function: structural constituent of cytoskeleton (GO:0005200);; Molecular Function: GTP binding (GO:0005525);; Cellular Component: cell wall (GO:0005618);; Cellular Component: vacuole (GO:0005773);; Cellular Component: microtubule (GO:0005874);; Cellular Component: plasma membrane (GO:0005886);; Biological Process: GTP catabolic process…	K07375|0|csv:101209837|tubulin beta-1 chain-like; K07375 tubulin beta (A)	Phagosome (ko04145)	Cytoskeleton	PREDICTED: tubulin beta-1 chain-like [Cucumis sativus]	0.00116036	0.699184	up
Csa1G538180	Molecular Function: phosphogluconate dehydrogenase (decarboxylating) activity (GO:0004616);; Molecular Function: protein kinase activity (GO:0004672);; Molecular Function: phosphoprotein phosphatase activity (GO:0004721);; Molecular Function: ATP binding (GO:0005524);; Cellular Component: plasma membrane (GO:0005886);; Biological Process: pentose-phosphate shunt (GO:0006098);; Biological Process:…	--	--	Signal transduction mechanisms	PREDICTED: probable LRR receptor-like serine/threonine-protein kinase At4g20940-like [Cucumis sativus]	6.63e-05	1.4126	up
Csa1G540870	Molecular Function: structural constituent of ribosome (GO:0003735);; Cellular Component: mitochondrion (GO:0005739);; Cellular Component: ribosome (GO:0005840);; Biological Process: translation (GO:0006412);; Cellular Component: chloroplast (GO:0009507);; Molecular Function: rRNA binding (GO:0019843);;	K02878|3.39692e-52|csv:3429291|rpl16, CsCp079; ribosomal protein L16; K02878 large subunit ribosomal protein L16 (A)	Ribosome (ko03010)	Translation, ribosomal structure and biogenesis	ribosomal protein L16 [Asparagus officinalis]	0.0152847	0.982362	up
Csa1G541390	Molecular Function: transporter activity (GO:0005215);; Cellular Component: nucleus (GO:0005634);; Cellular Component: cytosol (GO:0005829);; Cellular Component: plasma membrane (GO:0005886);; Biological Process: transport (GO:0006810);; Cellular Component: integral component of membrane (GO:0016021);; Biological Process: sterol biosynthetic process (GO:0016126);; Biological Process: plant-type c…	--	--	Lipid transport and metabolism	PREDICTED: patellin-4-like [Cucumis sativus]	2.81e-05	1.37341	up
Csa1G542430	Biological Process: DNA metabolic process (GO:0006259);;	K17680|0|csv:101219541|uncharacterized LOC101219541; K17680 twinkle protein [EC:3.6.4.12] (A)	--	General function prediction only	PREDICTED: uncharacterized protein LOC101219541 [Cucumis sativus]	0.0291538	0.676296	up
Csa1G560690	Molecular Function: ATP binding (GO:0005524);; Cellular Component: nucleus (GO:0005634);; Cellular Component: cytoplasm (GO:0005737);; Biological Process: DNA replication initiation (GO:0006270);; Biological Process: regulation of DNA replication (GO:0006275);; Biological Process: DNA methylation (GO:0006306);; Biological Process: mitotic nuclear division (GO:0007067);; Biological Process: cell p…	K16315|0|csv:101202824|serine/threonine-protein kinase haspin-like; K16315 serine/threonine-protein kinase haspin [EC:2.7.11.1] (A)	--	Cell cycle control, cell division, chromosome partitioning	PREDICTED: serine/threonine-protein kinase haspin-like [Cucumis sativus]	0.0265492	0.747887	up
Csa1G561360	Molecular Function: carboxylic ester hydrolase activity (GO:0004091);; Cellular Component: extracellular region (GO:0005576);; Biological Process: cell wall biogenesis (GO:0042546);;	--	--	Cell wall/membrane/envelope biogenesis	PREDICTED: protein notum homolog [Cucumis sativus]	2.32e-05	1.03447	up
Csa1G568480	--	--	--	--	PREDICTED: uncharacterized protein LOC101227332, partial [Cucumis sativus]	0.046489	-0.824664	down
Csa1G568500	--	--	--	General function prediction only	PREDICTED: F-box protein PP2-B15-like [Cucumis sativus]	3.5e-05	-1.74899	down
Csa1G569200	Molecular Function: ubiquitin-protein transferase activity (GO:0004842);; Cellular Component: nucleus (GO:0005634);; Biological Process: toxin catabolic process (GO:0009407);;	K10268|0|csv:101222297|F-box/LRR-repeat protein 3-like; K10268 F-box and leucine-rich repeat protein 2/20 (A)	--	General function prediction only	PREDICTED: F-box/LRR-repeat protein 3-like [Cucumis sativus]	0.00716331	0.653443	up
Csa1G569310	Cellular Component: cytoplasm (GO:0005737);;	--	--	Cell cycle control, cell division, chromosome partitioning;; Cytoskeleton	PREDICTED: translationally-controlled tumor protein homolog [Cucumis sativus]	2.7e-07	-1.54535	down
Csa1G569390	Cellular Component: integral component of membrane (GO:0016021);; Biological Process: cellulose biosynthetic process (GO:0030244);; Biological Process: Golgi vesicle transport (GO:0048193);;	--	--	Function unknown	PREDICTED: ER membrane protein complex subunit 6-like [Cucumis sativus]	9.02e-08	-1.17534	down
Csa1G570110	Molecular Function: amidase activity (GO:0004040);; Cellular Component: cytosol (GO:0005829);; Biological Process: indoleacetic acid biosynthetic process (GO:0009684);; Biological Process: leaf morphogenesis (GO:0009965);; Molecular Function: transferase activity (GO:0016740);; Molecular Function: carbon-nitrogen ligase activity, with glutamine as amido-N-donor (GO:0016884);; Biological Process: …	--	--	Translation, ribosomal structure and biogenesis	PREDICTED: amidase 1-like [Cucumis sativus]	0.0265814	0.631146	up
Csa1G570180	--	--	--	Inorganic ion transport and metabolism	PREDICTED: uncharacterized protein LOC101209838 [Cucumis sativus]	0.00430925	0.652693	up
Csa1G570240	Molecular Function: protein serine/threonine kinase activity (GO:0004674);; Molecular Function: protein tyrosine kinase activity (GO:0004713);; Molecular Function: ATP binding (GO:0005524);; Cellular Component: plasma membrane (GO:0005886);; Biological Process: protein phosphorylation (GO:0006468);;	--	--	Signal transduction mechanisms	PREDICTED: receptor-like serine/threonine-protein kinase ALE2-like [Cucumis sativus]	0.000873083	1.07043	up
Csa1G571850	Molecular Function: superoxide dismutase activity (GO:0004784);; Molecular Function: protein binding (GO:0005515);; Cellular Component: thylakoid (GO:0009579);; Biological Process: removal of superoxide radicals (GO:0019430);; Cellular Component: chloroplast nucleoid (GO:0042644);; Molecular Function: metal ion binding (GO:0046872);; Biological Process: oxidation-reduction process (GO:0055114);;	--	--	Inorganic ion transport and metabolism	PREDICTED: superoxide dismutase [Fe], chloroplastic-like [Cucumis sativus]	0.0413207	0.725989	up
Csa1G574910	Cellular Component: Golgi apparatus (GO:0005794);; Molecular Function: ceramide glucosyltransferase activity (GO:0008120);;	--	--	Lipid transport and metabolism;; Cell wall/membrane/envelope biogenesis	PREDICTED: uncharacterized protein LOC101220411 [Cucumis sativus]	0.032683	0.62493	up
Csa1G575000	--	--	--	Function unknown	PREDICTED: uncharacterized protein LOC101226199 [Cucumis sativus]	0.000418679	1.4134	up
Csa1G575070	Biological Process: carbohydrate metabolic process (GO:0005975);; Cellular Component: plant-type cell wall (GO:0009505);; Cellular Component: cytoplasmic membrane-bounded vesicle (GO:0016023);; Molecular Function: glucan endo-1,3-beta-D-glucosidase activity (GO:0042973);; Molecular Function: cation binding (GO:0043169);; Cellular Component: anchored component of plasma membrane (GO:0046658);;	--	--	General function prediction only	PREDICTED: glucan endo-1,3-beta-glucosidase 13-like [Cucumis sativus]	0.000282765	1.20217	up
Csa1G580190	Cellular Component: nucleus (GO:0005634);;	--	--	Function unknown	PREDICTED: uncharacterized protein LOC101204679 [Cucumis sativus]	0.0218053	-0.787037	down
Csa1G588560	Molecular Function: binding (GO:0005488);; Biological Process: metabolic process (GO:0008152);; Molecular Function: oxidoreductase activity, acting on CH-OH group of donors (GO:0016614);; Cellular Component: intracellular membrane-bounded organelle (GO:0043231);; Cellular Component: cytoplasmic part (GO:0044444);;	K00279|0|csv:101222481|cytokinin dehydrogenase 3-like; K00279 cytokinin dehydrogenase [EC:1.5.99.12] (A)	Zeatin biosynthesis (ko00908)	Energy production and conversion	PREDICTED: cytokinin dehydrogenase 3-like [Cucumis sativus]	0.00337655	-1.16891	down
Csa1G595840	Cellular Component: photosystem II (GO:0009523);; Cellular Component: chloroplast thylakoid membrane (GO:0009535);; Biological Process: photosynthesis (GO:0015979);;	--	--	Function unknown	PREDICTED: uncharacterized protein LOC101206220 [Cucumis sativus]	0.00126579	0.642188	up
Csa1G596420	Cellular Component: extracellular region (GO:0005576);; Cellular Component: cell wall (GO:0005618);; Biological Process: auxin-activated signaling pathway (GO:0009734);; Molecular Function: manganese ion binding (GO:0030145);; Molecular Function: nutrient reservoir activity (GO:0045735);; Cellular Component: apoplast (GO:0048046);;	--	--	General function prediction only	PREDICTED: auxin-binding protein ABP20-like [Cucumis sativus]	0.000118259	1.2711	up
Csa1G597040	Biological Process: RNA splicing, via endonucleolytic cleavage and ligation (GO:0000394);; Molecular Function: serine-type endopeptidase activity (GO:0004252);; Cellular Component: extracellular region (GO:0005576);; Cellular Component: Golgi apparatus (GO:0005794);; Cellular Component: cytosol (GO:0005829);; Biological Process: proteolysis (GO:0006508);; Biological Process: methionine biosynthet…	--	--	Posttranslational modification, protein turnover, chaperones	PREDICTED: subtilisin-like protease-like [Cucumis sativus]	0.000609693	1.08307	up
Csa1G597090	Cellular Component: nucleus (GO:0005634);; Cellular Component: integral component of membrane (GO:0016021);; Cellular Component: viral nucleocapsid (GO:0019013);;	--	--	Function unknown	PREDICTED: uncharacterized protein LOC101210029 [Cucumis sativus]	0.00160663	-0.702193	down
Csa1G597740	Molecular Function: copper ion binding (GO:0005507);; Molecular Function: calmodulin binding (GO:0005516);; Molecular Function: ATP binding (GO:0005524);; Cellular Component: cytoplasm (GO:0005737);; Cellular Component: mitochondrion (GO:0005739);; Biological Process: gluconeogenesis (GO:0006094);; Biological Process: glycolytic process (GO:0006096);; Biological Process: protein folding (GO:00064…	K04078|3.64768e-176|csv:101226396|20 kDa chaperonin, chloroplastic-like; K04078 chaperonin GroES (A)	--	Posttranslational modification, protein turnover, chaperones	PREDICTED: uncharacterized protein LOC101212805 [Cucumis sativus]	7.68e-05	0.914635	up
Csa1G599450	Molecular Function: protein binding (GO:0005515);; Molecular Function: ATP binding (GO:0005524);; Cellular Component: nucleolus (GO:0005730);; Cellular Component: mitochondrion (GO:0005739);; Cellular Component: Golgi apparatus (GO:0005794);; Cellular Component: plasma membrane (GO:0005886);; Biological Process: cell death (GO:0008219);; Biological Process: response to cold (GO:0009409);; Cellula…	K04077|0|csv:101217516|ruBisCO large subunit-binding protein subunit beta, chloroplastic-like; K04077 chaperonin GroEL (A)	RNA degradation (ko03018)	Posttranslational modification, protein turnover, chaperones	PREDICTED: ruBisCO large subunit-binding protein subunit beta, chloroplastic-like [Cucumis sativus]	3.05e-05	0.93279	up
Csa1G599510	Cellular Component: extracellular region (GO:0005576);; Biological Process: methylation-dependent chromatin silencing (GO:0006346);; Biological Process: response to sucrose (GO:0009744);; Biological Process: flavonoid biosynthetic process (GO:0009813);; Biological Process: determination of bilateral symmetry (GO:0009855);; Biological Process: organ morphogenesis (GO:0009887);; Biological Process:…	--	--	General function prediction only	PREDICTED: uncharacterized protein LOC101217988 [Cucumis sativus]	0.0109484	0.764588	up
Csa1G599540	Molecular Function: protein binding (GO:0005515);; Biological Process: polyamine catabolic process (GO:0006598);; Biological Process: phenylpropanoid metabolic process (GO:0009698);; Biological Process: cysteine biosynthetic process (GO:0019344);; Cellular Component: anchored component of membrane (GO:0031225);; Biological Process: cellular modified amino acid biosynthetic process (GO:0042398);; …	--	--	--	hypothetical protein ARALYDRAFT_492181 [Arabidopsis lyrata subsp. lyrata]	0.00709773	0.621203	up
Csa1G600910	--	--	--	General function prediction only	PREDICTED: xylogen-like protein 11-like [Cucumis sativus]	0.00915174	0.726306	up
Csa1G601010	Molecular Function: nucleotide binding (GO:0000166);; Molecular Function: protein kinase activity (GO:0004672);; Molecular Function: protein serine/threonine kinase activity (GO:0004674);; Molecular Function: ATP binding (GO:0005524);; Cellular Component: plasma membrane (GO:0005886);; Biological Process: protein phosphorylation (GO:0006468);; Biological Process: transmembrane receptor protein ty…	--	--	Signal transduction mechanisms	PREDICTED: probable inactive receptor kinase At5g10020-like [Cucumis sativus]	0.0051716	0.772367	up
Csa1G604080	Biological Process: DNA-dependent DNA replication (GO:0006261);; Biological Process: chromatin silencing (GO:0006342);; Biological Process: cell cycle (GO:0007049);; Molecular Function: methyltransferase activity (GO:0008168);; Biological Process: post-embryonic development (GO:0009791);; Biological Process: gene silencing by RNA (GO:0031047);; Biological Process: DNA methylation on cytosine (GO:…	K00558|0|csv:101218956|DNA (cytosine-5)-methyltransferase CMT3-like; K00558 DNA (cytosine-5)-methyltransferase 1 [EC:2.1.1.37] (A)	Cysteine and methionine metabolism (ko00270)	Chromatin structure and dynamics	PREDICTED: DNA (cytosine-5)-methyltransferase CMT3-like [Cucumis sativus]	6.29e-05	1.32519	up
Csa1G605110	Cellular Component: 1,3-beta-D-glucan synthase complex (GO:0000148);; Biological Process: microtubule cytoskeleton organization (GO:0000226);; Biological Process: cytokinesis by cell plate formation (GO:0000911);; Molecular Function: 1,3-beta-D-glucan synthase activity (GO:0003843);; Biological Process: (1->3)-beta-D-glucan biosynthetic process (GO:0006075);; Biological Process: methylation-depen…	K11000|0|csv:101216678|CALS1, CALS2; callose synthase 3-like; K11000 callose synthase [EC:2.4.1.-] (A)	--	Cell wall/membrane/envelope biogenesis	PREDICTED: LOW QUALITY PROTEIN: callose synthase 3-like [Cucumis sativus]	0.00319773	0.700697	up
Csa1G611820	Biological Process: metabolic process (GO:0008152);; Cellular Component: cytoplasmic membrane-bounded vesicle (GO:0016023);; Molecular Function: hydrolase activity, acting on glycosyl bonds (GO:0016798);;	K01188|0|cmo:103492047|BG2; beta-glucosidase 13-like; K01188 beta-glucosidase [EC:3.2.1.21] (A)	Cyanoamino acid metabolism (ko00460);; Starch and sucrose metabolism (ko00500);; Phenylpropanoid biosynthesis (ko00940)	Carbohydrate transport and metabolism	PREDICTED: beta-glucosidase 11-like [Cucumis sativus]	6.39e-06	-1.41501	down
Csa1G612830	Molecular Function: hydrolase activity, hydrolyzing O-glycosyl compounds (GO:0004553);; Cellular Component: cell wall (GO:0005618);; Biological Process: carbohydrate metabolic process (GO:0005975);;	K01188|2.762e-130|csv:101205705|beta-glucosidase 10-like; K01188 beta-glucosidase [EC:3.2.1.21] (A)	Cyanoamino acid metabolism (ko00460);; Starch and sucrose metabolism (ko00500);; Phenylpropanoid biosynthesis (ko00940)	Carbohydrate transport and metabolism	PREDICTED: beta-glucosidase 11-like [Cucumis sativus]	1.12e-05	-1.91203	down
Csa1G613620	Molecular Function: 1-acylglycerol-3-phosphate O-acyltransferase activity (GO:0003841);; Cellular Component: endoplasmic reticulum (GO:0005783);; Biological Process: phosphatidylglycerol biosynthetic process (GO:0006655);;	K13523|0|csv:101213581|1-acyl-sn-glycerol-3-phosphate acyltransferase 2-like; K13523 lysophosphatidic acid acyltransferase / lysophosphatidylinositol acyltransferase [EC:2.3.1.51 2.3.1.-] (A)	Glycerolipid metabolism (ko00561);; Glycerophospholipid metabolism (ko00564)	Lipid transport and metabolism	PREDICTED: 1-acyl-sn-glycerol-3-phosphate acyltransferase 2-like [Cucumis sativus]	0.0482765	0.768278	up
Csa1G614640	--	--	--	General function prediction only	PREDICTED: movement protein-like [Vitis vinifera]	0.00742975	-0.994821	down
Csa1G629200	Biological Process: polysaccharide biosynthetic process (GO:0000271);; Molecular Function: GTPase activity (GO:0003924);; Molecular Function: structural constituent of cytoskeleton (GO:0005200);; Molecular Function: GTP binding (GO:0005525);; Cellular Component: cytoplasm (GO:0005737);; Cellular Component: microtubule (GO:0005874);; Cellular Component: plasma membrane (GO:0005886);; Biological Pr…	K07375|0|csv:101228235|tubulin beta-2 chain-like; K07375 tubulin beta (A)	Phagosome (ko04145)	Cytoskeleton	PREDICTED: tubulin beta-2 chain-like [Cucumis sativus]	0.000188449	1.07541	up
Csa1G652220	Molecular Function: acetolactate synthase activity (GO:0003984);; Cellular Component: cytosol (GO:0005829);; Biological Process: gluconeogenesis (GO:0006094);; Biological Process: leucine metabolic process (GO:0006551);; Biological Process: valine metabolic process (GO:0006573);; Biological Process: cytoskeleton organization (GO:0007010);; Biological Process: branched-chain amino acid biosyntheti…	K01653|2.14371e-145|csv:101208212|uncharacterized LOC101208212; K01653 acetolactate synthase I/III small subunit [EC:2.2.1.6] (A)	Valine, leucine and isoleucine biosynthesis (ko00290);; Butanoate metabolism (ko00650);; C5-Branched dibasic acid metabolism (ko00660);; Pantothenate and CoA biosynthesis (ko00770);; 2-Oxocarboxylic acid metabolism (ko01210);; Biosynthesis of amino acids (ko01230)	Amino acid transport and metabolism	PREDICTED: uncharacterized protein LOC101208212 [Cucumis sativus]	0.0143959	0.629367	up
Csa1G660200	Biological Process: defense response to nematode (GO:0002215);; Cellular Component: cell wall (GO:0005618);; Cellular Component: vacuolar membrane (GO:0005774);; Biological Process: carbohydrate metabolic process (GO:0005975);; Biological Process: defense response to fungus, incompatible interaction (GO:0009817);; Molecular Function: glucan endo-1,3-beta-D-glucosidase activity (GO:0042973);; Mole…	--	--	General function prediction only	PREDICTED: glucan endo-1,3-beta-glucosidase, basic isoform-like [Cucumis sativus]	0.000387903	-1.17696	down
Csa1G662830	Biological Process: response to molecule of bacterial origin (GO:0002237);; Molecular Function: DNA binding (GO:0003677);; Molecular Function: protein serine/threonine kinase activity (GO:0004674);; Molecular Function: ATP binding (GO:0005524);; Cellular Component: nucleus (GO:0005634);; Cellular Component: mitochondrion (GO:0005739);; Biological Process: protein phosphorylation (GO:0006468);; Bi…	--	--	General function prediction only	PREDICTED: uncharacterized protein LOC101209618 [Cucumis sativus]	7.82e-05	1.14225	up
Csa1G668010	Molecular Function: metalloendopeptidase activity (GO:0004222);; Molecular Function: ATP binding (GO:0005524);; Cellular Component: plasma membrane (GO:0005886);; Biological Process: ATP catabolic process (GO:0006200);; Biological Process: proteolysis (GO:0006508);; Molecular Function: microtubule-severing ATPase activity (GO:0008568);; Cellular Component: plasmodesma (GO:0009506);; Biological Pr…	--	--	Posttranslational modification, protein turnover, chaperones	PREDICTED: uncharacterized protein LOC101207174 [Cucumis sativus]	6.37e-10	1.7507	up
Csa1G690150	Molecular Function: protein serine/threonine kinase activity (GO:0004674);; Molecular Function: ATP binding (GO:0005524);; Biological Process: protein phosphorylation (GO:0006468);;	--	--	Signal transduction mechanisms	PREDICTED: phosphoenolpyruvate carboxylase kinase 1-like [Cucumis sativus]	0.00269532	-0.787539	down
Csa1G690210	Biological Process: single-organism process (GO:0044699);;	--	--	Function unknown	PREDICTED: uncharacterized protein LOC101212959 [Cucumis sativus]	0.0233679	-0.588697	down
Csa1G690260	Biological Process: developmental process (GO:0032502);;	--	--	General function prediction only	PREDICTED: pentatricopeptide repeat-containing protein At1g11290-like [Cucumis sativus]	0.011189	1.17588	up
Csa1G690280	Biological Process: maltose metabolic process (GO:0000023);; Cellular Component: chloroplast stroma (GO:0009570);; Biological Process: stomatal complex morphogenesis (GO:0010103);; Biological Process: mRNA modification (GO:0016556);; Biological Process: starch biosynthetic process (GO:0019252);; Biological Process: positive regulation of catalytic activity (GO:0043085);;	--	--	Function unknown	PREDICTED: uncharacterized protein LOC101203566 [Cucumis sativus]	4.34e-05	1.00178	up
Csa1G690310	Biological Process: karyogamy (GO:0000741);; Biological Process: pseudouridine synthesis (GO:0001522);; Molecular Function: RNA binding (GO:0003723);; Cellular Component: nucleus (GO:0005634);; Biological Process: embryo sac egg cell differentiation (GO:0009560);; Molecular Function: pseudouridine synthase activity (GO:0009982);;	K06176|0|csv:101203320|putative pseudouridine synthase C1A4.09-like; K06176 tRNA pseudouridine13 synthase [EC:5.4.99.27] (A)	--	Function unknown	PREDICTED: putative pseudouridine synthase C1A4.09-like [Cucumis sativus]	0.0372832	0.683123	up
Csa1G690370	Molecular Function: DNA binding (GO:0003677);; Biological Process: regulation of transcription, DNA-templated (GO:0006355);;	--	--	Transcription	PREDICTED: trihelix transcription factor GTL2-like [Cucumis sativus]	0.0144882	0.802402	up
Csa1G696500	Molecular Function: catalytic activity (GO:0003824);; Biological Process: cellular metabolic process (GO:0044237);; Biological Process: primary metabolic process (GO:0044238);; Biological Process: organic substance metabolic process (GO:0071704);;	--	--	General function prediction only	PREDICTED: putative E3 ubiquitin-protein ligase LIN-like [Cucumis sativus]	1.63e-07	-1.35723	down
Csa1G701910	Molecular Function: glycine dehydrogenase (decarboxylating) activity (GO:0004375);; Molecular Function: ATP binding (GO:0005524);; Cellular Component: mitochondrion (GO:0005739);; Cellular Component: glycine cleavage complex (GO:0005960);; Biological Process: response to sucrose (GO:0009744);; Biological Process: response to glucose (GO:0009749);; Biological Process: response to fructose (GO:0009…	K02437|1.20374e-108|csv:101217522|glycine cleavage system H protein, mitochondrial-like; K02437 glycine cleavage system H protein (A)	Glycine, serine and threonine metabolism (ko00260);; Glyoxylate and dicarboxylate metabolism (ko00630)	Amino acid transport and metabolism	PREDICTED: glycine cleavage system H protein, mitochondrial-like [Cucumis sativus]	0.0347081	0.642554	up
Csa1G701920	Cellular Component: mitochondrion (GO:0005739);; Cellular Component: glycine cleavage complex (GO:0005960);; Biological Process: glycine decarboxylation via glycine cleavage system (GO:0019464);;	--	--	General function prediction only	PREDICTED: pentatricopeptide repeat-containing protein At2g35130-like [Cucumis sativus]	4e-05	1.02589	up
Csa1G701990	Cellular Component: nucleus (GO:0005634);; Cellular Component: cytosol (GO:0005829);; Biological Process: glucuronoxylan metabolic process (GO:0010413);; Molecular Function: transferase activity (GO:0016740);; Biological Process: xylan biosynthetic process (GO:0045492);; Biological Process: response to cadmium ion (GO:0046686);;	K07393|0|cmo:103498268|glutathione S-transferase omega-like 2; K07393 putative glutathione S-transferase (A)	--	Posttranslational modification, protein turnover, chaperones	PREDICTED: glutathionyl-hydroquinone reductase YqjG-like [Cucumis sativus]	1.22e-07	-1.35891	down
Csa1G704090	Cellular Component: integral component of membrane (GO:0016021);;	--	--	Signal transduction mechanisms	PREDICTED: transmembrane protein 56-B-like [Cucumis sativus]	0.00385027	0.878096	up
Csa1G707640	Biological Process: protein peptidyl-prolyl isomerization (GO:0000413);; Molecular Function: peptidyl-prolyl cis-trans isomerase activity (GO:0003755);; Molecular Function: FK506 binding (GO:0005528);; Biological Process: protein folding (GO:0006457);; Cellular Component: chloroplast thylakoid lumen (GO:0009543);; Cellular Component: membrane (GO:0016020);;	--	--	Posttranslational modification, protein turnover, chaperones	PREDICTED: peptidyl-prolyl cis-trans isomerase FKBP17-1, chloroplastic-like [Cucumis sativus]	0.00280137	0.730048	up
Csa1G714680	Cellular Component: chloroplast thylakoid membrane (GO:0009535);; Cellular Component: photosystem I reaction center (GO:0009538);; Cellular Component: chloroplast envelope (GO:0009941);; Cellular Component: plastoglobule (GO:0010287);; Biological Process: photosynthesis (GO:0015979);; Biological Process: cysteine biosynthetic process (GO:0019344);;	K02694|7.23544e-111|csv:101215480|photosystem I reaction center subunit III, chloroplastic-like; K02694 photosystem I subunit III (A)	Photosynthesis (ko00195)	Carbohydrate transport and metabolism	PREDICTED: photosystem I reaction center subunit III, chloroplastic-like [Cucumis sativus]	0.00478463	0.589773	up
Csa2G000350	Molecular Function: nucleotide binding (GO:0000166);; Molecular Function: protein kinase activity (GO:0004672);; Cellular Component: plasma membrane (GO:0005886);; Biological Process: cellular protein modification process (GO:0006464);; Biological Process: phosphorylation (GO:0016310);;	--	--	Signal transduction mechanisms	PREDICTED: U-box domain-containing protein 34-like [Cucumis sativus]	0.0207742	-0.817004	down
Csa2G000360	Cellular Component: chloroplast (GO:0009507);; Biological Process: photosynthesis, light harvesting (GO:0009765);; Biological Process: stomatal complex morphogenesis (GO:0010103);; Biological Process: carotene biosynthetic process (GO:0016120);; Biological Process: xanthophyll biosynthetic process (GO:0016123);; Molecular Function: oxidoreductase activity, acting on paired donors, with incorporat…	K06444|0|csv:101213753|lycopene epsilon cyclase, chloroplastic-like; K06444 lycopene epsilon-cyclase [EC:5.5.1.18] (A)	Carotenoid biosynthesis (ko00906)	Lipid transport and metabolism	PREDICTED: lycopene epsilon cyclase, chloroplastic-like [Cucumis sativus]	0.00716299	0.635096	up
Csa2G000420	--	--	--	Transcription	PREDICTED: uncharacterized protein LOC101212791 [Cucumis sativus]	0.00463535	-1.25521	down
Csa2G000530	--	--	--	Function unknown	PREDICTED: pentatricopeptide repeat-containing protein At2g15690-like [Cucumis sativus]	0.00204111	1.04162	up
Csa2G000700	Molecular Function: protein tyrosine phosphatase activity (GO:0004725);; Molecular Function: protein tyrosine/serine/threonine phosphatase activity (GO:0008138);; Biological Process: peptidyl-tyrosine dephosphorylation (GO:0035335);; Biological Process: negative regulation of MAP kinase activity (GO:0043407);;	--	--	Defense mechanisms	PREDICTED: putative dual specificity protein phosphatase DSP8-like [Cucumis sativus]	0.0114174	-0.669311	down
Csa2G000750	Cellular Component: nucleus (GO:0005634);; Cellular Component: plant-type cell wall (GO:0009505);;	--	--	Function unknown	PREDICTED: uncharacterized protein LOC101219082 [Cucumis sativus]	0.00245749	1.00805	up
Csa2G000960	--	--	--	Function unknown	PREDICTED: uncharacterized protein LOC101210555 [Cucumis sativus]	1.06e-06	-1.07208	down
Csa2G004690	Molecular Function: sequence-specific DNA binding transcription factor activity (GO:0003700);; Cellular Component: nucleus (GO:0005634);; Biological Process: regulation of transcription, DNA-templated (GO:0006355);; Biological Process: toxin catabolic process (GO:0009407);; Biological Process: response to heat (GO:0009408);; Molecular Function: sequence-specific DNA binding (GO:0043565);;	K09419|0|csv:101225560|heat stress transcription factor C-1-like; K09419 heat shock transcription factor, other eukaryote (A)	--	Transcription	PREDICTED: heat stress transcription factor C-1-like [Cucumis sativus]	0.000390412	-0.85178	down
Csa2G004760	Biological Process: cell morphogenesis involved in differentiation (GO:0000904);; Molecular Function: structural constituent of cell wall (GO:0005199);; Molecular Function: protein binding (GO:0005515);; Cellular Component: plant-type cell wall (GO:0009505);; Cellular Component: plasmodesma (GO:0009506);;	--	--	General function prediction only	PREDICTED: leucine-rich repeat extensin-like protein 3-like [Cicer arietinum]	4.62e-06	0.989371	up
Csa3G127780	Biological Process: cell morphogenesis involved in differentiation (GO:0000904);; Molecular Function: structural constituent of cell wall (GO:0005199);; Molecular Function: protein binding (GO:0005515);; Cellular Component: plant-type cell wall (GO:0009505);; Cellular Component: plasmodesma (GO:0009506);;	--	--	General function prediction only	PREDICTED: leucine-rich repeat extensin-like protein 3-like [Cicer arietinum]	8.56e-06	0.183381	up
Csa2G006870	Biological Process: response to stimulus (GO:0050896);;	--	--	Function unknown	PREDICTED: blue copper protein-like [Cucumis sativus]	1.29e-06	1.19821	up
Csa2G008720	Molecular Function: serine-type carboxypeptidase activity (GO:0004185);; Cellular Component: lysosome (GO:0005764);; Biological Process: proteolysis (GO:0006508);; Cellular Component: chloroplast (GO:0009507);; Cellular Component: cytoplasmic membrane-bounded vesicle (GO:0016023);; Biological Process: glucosinolate biosynthetic process (GO:0019761);;	K01285|0|csv:101225912|lysosomal Pro-X carboxypeptidase-like; K01285 lysosomal Pro-X carboxypeptidase [EC:3.4.16.2] (A)	--	Posttranslational modification, protein turnover, chaperones	PREDICTED: lysosomal Pro-X carboxypeptidase-like [Cucumis sativus]	0.00235429	0.790249	up
Csa2G009290	Molecular Function: protein serine/threonine kinase activity (GO:0004674);; Molecular Function: protein tyrosine kinase activity (GO:0004713);; Molecular Function: ATP binding (GO:0005524);; Cellular Component: plasma membrane (GO:0005886);; Biological Process: protein phosphorylation (GO:0006468);; Biological Process: transmembrane receptor protein tyrosine kinase signaling pathway (GO:0007169);…	--	--	Signal transduction mechanisms	PREDICTED: leucine-rich repeat receptor-like protein kinase TDR-like [Cucumis sativus]	0.00843226	-0.693753	down
Csa2G009300	Biological Process: cytokinesis by cell plate formation (GO:0000911);; Molecular Function: DNA binding (GO:0003677);; Molecular Function: DNA helicase activity (GO:0003678);; Molecular Function: ATP binding (GO:0005524);; Cellular Component: nucleus (GO:0005634);; Cellular Component: cytoplasm (GO:0005737);; Biological Process: DNA unwinding involved in DNA replication (GO:0006268);; Biological P…	K02209|0|csv:101227426|DNA replication licensing factor mcm5-A-like; K02209 DNA replication licensing factor MCM5 [EC:3.6.4.12] (A)	DNA replication (ko03030)	Replication, recombination and repair	PREDICTED: DNA replication licensing factor mcm5-A-like [Cucumis sativus]	0.0336006	0.75365	up
Csa2G010190	--	--	--	Function unknown	PREDICTED: uncharacterized protein LOC101220667 [Cucumis sativus]	0.0391013	-0.622827	down
Csa2G010200	--	--	--	General function prediction only	PREDICTED: ankyrin-2-like [Cucumis sativus]	0.00567761	-0.980512	down
Csa2G010250	--	--	--	Function unknown	PREDICTED: uncharacterized protein LOC101205893 [Cucumis sativus]	0.0335328	-0.816718	down
Csa2G010270	Cellular Component: intracellular organelle (GO:0043229);;	K11275|8.48133e-28|cmo:103496189|histone H1-like; K11275 histone H1/5 (A)	--	Chromatin structure and dynamics	PREDICTED: uncharacterized protein LOC101205659 [Cucumis sativus]	0.000640138	0.669964	up
Csa2G010380	Molecular Function: ribonuclease activity (GO:0004540);; Cellular Component: extracellular region (GO:0005576);; Cellular Component: cell wall (GO:0005618);; Molecular Function: chitin binding (GO:0008061);; Biological Process: defense response to fungus, incompatible interaction (GO:0009817);; Biological Process: response to nitrate (GO:0010167);; Biological Process: nitrate transport (GO:001570…	--	--	General function prediction only	PREDICTED: pathogenesis-related protein P2-like [Cucumis sativus]	0.000763743	-1.50209	down
Csa2G011500	--	--	--	Function unknown	PREDICTED: spermidine hydroxycinnamoyl transferase-like [Cucumis sativus]	0.00464227	-0.759115	down
Csa2G011530	Biological Process: MAPK cascade (GO:0000165);; Molecular Function: ribose-5-phosphate isomerase activity (GO:0004751);; Biological Process: glycine catabolic process (GO:0006546);; Biological Process: tryptophan catabolic process (GO:0006569);; Biological Process: protein targeting to membrane (GO:0006612);; Biological Process: unsaturated fatty acid biosynthetic process (GO:0006636);; Biologica…	K01807|0|csv:101221375|probable ribose-5-phosphate isomerase-like; K01807 ribose 5-phosphate isomerase A [EC:5.3.1.6] (A)	Pentose phosphate pathway (ko00030);; Carbon fixation in photosynthetic organisms (ko00710);; Carbon metabolism (ko01200);; Biosynthesis of amino acids (ko01230)	Carbohydrate transport and metabolism	PREDICTED: probable ribose-5-phosphate isomerase-like [Cucumis sativus]	0.000569613	0.792022	up
Csa2G011560	Biological Process: activation of MAPKK activity (GO:0000186);; Molecular Function: MAP kinase kinase kinase activity (GO:0004709);; Molecular Function: ATP binding (GO:0005524);;	K08857|0|csv:101220901|serine/threonine-protein kinase Nek2-like; K08857 NIMA (never in mitosis gene a)-related kinase [EC:2.7.11.1] (A)	--	Signal transduction mechanisms	PREDICTED: serine/threonine-protein kinase Nek2-like [Cucumis sativus]	0.001637	0.99115	up
Csa2G015350	--	--	--	Function unknown	PREDICTED: uncharacterized protein LOC101223388 [Cucumis sativus]	0.0441401	0.818639	up
Csa2G020990	Cellular Component: mitochondrion (GO:0005739);; Biological Process: metabolic process (GO:0008152);; Molecular Function: transaminase activity (GO:0008483);; Cellular Component: chloroplast (GO:0009507);; Molecular Function: L-leucine transaminase activity (GO:0052654);; Molecular Function: L-valine transaminase activity (GO:0052655);; Molecular Function: L-isoleucine transaminase activity (GO:0…	--	--	Amino acid transport and metabolism	PREDICTED: branched-chain-amino-acid aminotransferase-like protein 2-like [Cucumis sativus]	0.00263085	1.08385	up
Csa2G021510	Molecular Function: ATP binding (GO:0005524);; Biological Process: defense response (GO:0006952);; Biological Process: signal transduction (GO:0007165);; Molecular Function: nucleoside-triphosphatase activity (GO:0017111);; Molecular Function: ADP binding (GO:0043531);;	--	--	Signal transduction mechanisms	TIR-NBS-LRR-AAA+ATPase class resistance protein [Cucumis sativus]	0.00696138	-1.07185	down
Csa2G023940	Molecular Function: iron ion binding (GO:0005506);; Cellular Component: cytoplasm (GO:0005737);; Biological Process: response to wounding (GO:0009611);; Biological Process: response to abscisic acid (GO:0009737);; Biological Process: response to jasmonic acid (GO:0009753);; Biological Process: defense response to bacterium, incompatible interaction (GO:0009816);; Molecular Function: linoleate 13S…	K15718|3.26865e-73|csv:101231566|probable linoleate 9S-lipoxygenase 5-like; K15718 linoleate 9S-lipoxygenase [EC:1.13.11.58] (A)	Linoleic acid metabolism (ko00591)	Function unknown	lipoxygenase [Cucumis sativus]	0.00977762	1.18745	up
Csa2G028480	Molecular Function: iron ion binding (GO:0005506);; Biological Process: response to wounding (GO:0009611);; Biological Process: response to abscisic acid (GO:0009737);; Biological Process: response to jasmonic acid (GO:0009753);; Biological Process: defense response to bacterium, incompatible interaction (GO:0009816);; Molecular Function: linoleate 13S-lipoxygenase activity (GO:0016165);; Biologi…	K15718|8.45545e-80|csv:101206327|linoleate 9S-lipoxygenase 6-like; K15718 linoleate 9S-lipoxygenase [EC:1.13.11.58] (A)	Linoleic acid metabolism (ko00591)	Function unknown	PREDICTED: LOW QUALITY PROTEIN: linoleate 9S-lipoxygenase 6-like [Cucumis sativus]	0.00449048	1.34196	up
Csa2G030090	Cellular Component: protein storage vacuole (GO:0000326);; Molecular Function: protein binding (GO:0005515);; Cellular Component: endoplasmic reticulum (GO:0005783);; Cellular Component: plasma membrane (GO:0005886);; Biological Process: protein targeting (GO:0006605);; Biological Process: anion transport (GO:0006820);; Biological Process: amino acid transport (GO:0006865);; Biological Process: r…	--	--	General function prediction only	PREDICTED: LOW QUALITY PROTEIN: uncharacterized protein LOC101223680 [Cucumis sativus]	0.00543929	0.596717	up
Csa2G031190	Cellular Component: nucleus (GO:0005634);; Biological Process: response to brassinosteroid (GO:0009741);; Biological Process: regulation of protein localization (GO:0032880);;	--	--	Function unknown	PREDICTED: uncharacterized protein LOC101210613 [Cucumis sativus]	0.0147761	-0.611678	down
Csa2G032740	Cellular Component: chloroplast stroma (GO:0009570);;	--	--	Function unknown	PREDICTED: uncharacterized protein LOC101209381 [Cucumis sativus]	0.00362967	0.889072	up
Csa2G033990	Biological Process: karyogamy (GO:0000741);; Biological Process: response to hypoxia (GO:0001666);; Molecular Function: single-stranded DNA binding (GO:0003697);; Molecular Function: single-stranded RNA binding (GO:0003727);; Molecular Function: ATP-dependent peptidase activity (GO:0004176);; Molecular Function: serine-type endopeptidase activity (GO:0004252);; Molecular Function: protein binding…	K08675|0|csv:101204375|lon protease homolog, mitochondrial-like; K08675 Lon-like ATP-dependent protease [EC:3.4.21.-] (A)	--	Replication, recombination and repair	PREDICTED: lon protease homolog, mitochondrial-like [Cucumis sativus]	0.0135435	0.729642	up
Csa2G034530	Cellular Component: nucleus (GO:0005634);; Biological Process: pollen development (GO:0009555);; Biological Process: pollen tube growth (GO:0009860);; Biological Process: phloem transport (GO:0010233);; Molecular Function: transferase activity (GO:0016740);; Molecular Function: nicotianamine synthase activity (GO:0030410);; Biological Process: nicotianamine biosynthetic process (GO:0030418);;	K05953|0|csv:101203651|probable nicotianamine synthase 4-like; K05953 nicotianamine synthase [EC:2.5.1.43] (A)	--	Coenzyme transport and metabolism	PREDICTED: probable nicotianamine synthase 4-like [Cucumis sativus]	0.0268924	-0.975533	down
Csa2G034770	--	--	--	--	Uncharacterized protein TCM_026807 [Theobroma cacao]	0.0335328	-1.0214	down
Csa2G035460	Molecular Function: aminopeptidase activity (GO:0004177);; Cellular Component: vacuole (GO:0005773);; Cellular Component: cytosol (GO:0005829);; Biological Process: gluconeogenesis (GO:0006094);; Biological Process: glycolytic process (GO:0006096);; Biological Process: proteolysis (GO:0006508);; Biological Process: protein targeting to vacuole (GO:0006623);; Biological Process: water transport (G…	K01255|0|csv:101215538|leucine aminopeptidase 1-like; K01255 leucyl aminopeptidase [EC:3.4.11.1] (A)	Glutathione metabolism (ko00480)	General function prediction only	PREDICTED: leucine aminopeptidase 1-like [Cucumis sativus]	0.000763743	1.53267	up
Csa2G036610	Molecular Function: DNA binding (GO:0003677);; Molecular Function: RNA binding (GO:0003723);; Molecular Function: DNA-directed RNA polymerase activity (GO:0003899);; Molecular Function: protein binding (GO:0005515);; Cellular Component: mitochondrion (GO:0005739);; Biological Process: transcription, DNA-templated (GO:0006351);; Cellular Component: chloroplast (GO:0009507);; Cellular Component: pl…	K10908|0|csv:101226536|DNA-directed RNA polymerase 3, chloroplastic-like; K10908 DNA-directed RNA polymerase, mitochondrial [EC:2.7.7.6] (A)	--	Transcription	PREDICTED: DNA-directed RNA polymerase 3, chloroplastic-like [Cucumis sativus]	0.0034754	0.836222	up
Csa2G047770	Molecular Function: nucleotide binding (GO:0000166);; Molecular Function: histone acetyltransferase activity (GO:0004402);; Cellular Component: nucleus (GO:0005634);; Biological Process: histone acetylation (GO:0016573);;	K14791|0|csv:101211367|uncharacterized LOC101211367; K14791 periodic tryptophan protein 1 (A)	--	General function prediction only	PREDICTED: uncharacterized WD repeat-containing protein C17D11.16-like [Cucumis sativus]	0.000824736	-0.684612	down
Csa2G055040	Molecular Function: catalytic activity (GO:0003824);; Molecular Function: oxidoreductase activity, acting on CH-OH group of donors (GO:0016614);; Biological Process: single-organism metabolic process (GO:0044710);; Biological Process: organic substance metabolic process (GO:0071704);;	K08248|0|cmo:103493064|(R)-mandelonitrile lyase 3-like; K08248 mandelonitrile lyase [EC:4.1.2.10] (A)	Cyanoamino acid metabolism (ko00460)	Carbohydrate transport and metabolism	PREDICTED: (R)-mandelonitrile lyase 3-like [Cucumis sativus]	0.0158495	0.958046	up
Csa2G055560	Molecular Function: oxidoreductase activity (GO:0016491);; Biological Process: single-organism metabolic process (GO:0044710);; Molecular Function: mandelonitrile lyase activity (GO:0046593);; Molecular Function: flavin adenine dinucleotide binding (GO:0050660);; Biological Process: nitrile metabolic process (GO:0050898);;	K08248|0|csv:101223263|(R)-mandelonitrile lyase 2-like; K08248 mandelonitrile lyase [EC:4.1.2.10] (A)	Cyanoamino acid metabolism (ko00460)	Carbohydrate transport and metabolism	PREDICTED: (R)-mandelonitrile lyase 2-like [Cucumis sativus]	0.000440415	0.812879	up
Csa2G059780	Molecular Function: ATP binding (GO:0005524);; Cellular Component: chloroplast (GO:0009507);; Cellular Component: chloroplast stroma (GO:0009570);; Molecular Function: nucleoside-triphosphatase activity (GO:0017111);;	--	--	Posttranslational modification, protein turnover, chaperones	RecName: Full=Protein ycf2	0.0220052	0.873079	up
Csa2G061030	Cellular Component: intracellular (GO:0005622);; Biological Process: regulation of Rab GTPase activity (GO:0032313);;	K18469|0|csv:101219111|uncharacterized LOC101219111; K18469 TBC1 domain family member 5 (A)	--	Intracellular trafficking, secretion, and vesicular transport	PREDICTED: uncharacterized protein LOC101219111 [Cucumis sativus]	0.00538435	-0.615368	down
Csa2G062660	Cellular Component: chloroplast (GO:0009507);;	--	--	Function unknown	PREDICTED: uncharacterized protein LOC101212427 [Cucumis sativus]	0.0412325	0.748943	up
Csa2G070310	Molecular Function: ATP binding (GO:0005524);; Cellular Component: cell wall (GO:0005618);; Cellular Component: cytosol (GO:0005829);; Cellular Component: plasma membrane (GO:0005886);; Biological Process: protein folding (GO:0006457);; Cellular Component: chloroplast (GO:0009507);; Biological Process: response to high light intensity (GO:0009644);; Biological Process: heat acclimation (GO:001028…	K03283|0|csv:101215564|heat shock 70 kDa protein-like; K03283 heat shock 70kDa protein 1/8 (A)	Spliceosome (ko03040);; Protein processing in endoplasmic reticulum (ko04141);; Endocytosis (ko04144)	Posttranslational modification, protein turnover, chaperones	PREDICTED: heat shock 70 kDa protein-like [Cucumis sativus]	6.89e-05	1.45689	up
Csa2G073000	Molecular Function: beta-N-acetylhexosaminidase activity (GO:0004563);; Cellular Component: plasma membrane (GO:0005886);; Biological Process: carbohydrate metabolic process (GO:0005975);; Cellular Component: plant-type cell wall (GO:0009505);; Cellular Component: cytoplasmic membrane-bounded vesicle (GO:0016023);; Molecular Function: cation binding (GO:0043169);;	K12373|0|csv:101211792|beta-hexosaminidase 3-like; K12373 hexosaminidase [EC:3.2.1.52] (A)	Other glycan degradation (ko00511);; Amino sugar and nucleotide sugar metabolism (ko00520);; Glycosaminoglycan degradation (ko00531);; Glycosphingolipid biosynthesis - globo series (ko00603);; Glycosphingolipid biosynthesis - ganglio series (ko00604)	Carbohydrate transport and metabolism	PREDICTED: beta-hexosaminidase 3-like [Cucumis sativus]	3.65e-07	1.3399	up
Csa2G074140	Biological Process: karyogamy (GO:0000741);; Cellular Component: nucleolus (GO:0005730);; Biological Process: rRNA processing (GO:0006364);; Biological Process: embryo sac egg cell differentiation (GO:0009560);; Cellular Component: small-subunit processome (GO:0032040);;	K14769|1.57122e-148|csv:101210317|probable U3 small nucleolar RNA-associated protein 11-like; K14769 U3 small nucleolar RNA-associated protein 11 (A)	--	Function unknown	PREDICTED: probable U3 small nucleolar RNA-associated protein 11-like [Cucumis sativus]	0.0179278	-0.673392	down
Csa2G074200	Biological Process: response to superoxide (GO:0000303);; Molecular Function: ATP binding (GO:0005524);; Cellular Component: plasma membrane (GO:0005886);; Biological Process: ATP catabolic process (GO:0006200);; Biological Process: ER to Golgi vesicle-mediated transport (GO:0006888);; Molecular Function: xenobiotic-transporting ATPase activity (GO:0008559);; Biological Process: toxin catabolic p…	K05658|0|csv:101224979|ABC transporter B family member 4-like; K05658 ATP-binding cassette, subfamily B (MDR/TAP), member 1 [EC:3.6.3.44] (A)	ABC transporters (ko02010)	Secondary metabolites biosynthesis, transport and catabolism	PREDICTED: LOW QUALITY PROTEIN: ABC transporter B family member 4-like [Cucumis sativus]	0.0100386	-1.06968	down
Csa2G074210	Cellular Component: extracellular region (GO:0005576);;	--	--	General function prediction only	PREDICTED: uncharacterized protein LOC101209160 isoform 1 [Cucumis sativus]	0.0108069	0.697134	up
Csa2G074290	Molecular Function: isopentenyl-diphosphate delta-isomerase activity (GO:0004452);; Cellular Component: mitochondrion (GO:0005739);; Cellular Component: cytosol (GO:0005829);; Biological Process: glycolytic process (GO:0006096);; Biological Process: aerobic respiration (GO:0009060);; Biological Process: isopentenyl diphosphate biosynthetic process (GO:0009240);; Cellular Component: chloroplast (G…	K01823|0|csv:101208431|isopentenyl-diphosphate Delta-isomerase II-like; K01823 isopentenyl-diphosphate delta-isomerase [EC:5.3.3.2] (A)	Terpenoid backbone biosynthesis (ko00900)	Secondary metabolites biosynthesis, transport and catabolism	PREDICTED: isopentenyl-diphosphate Delta-isomerase II-like [Cucumis sativus]	0.0288443	0.626184	up
Csa2G079650	Molecular Function: RNA binding (GO:0003723);; Molecular Function: endoribonuclease activity (GO:0004521);; Molecular Function: ribonuclease activity (GO:0004540);; Biological Process: RNA processing (GO:0006396);; Cellular Component: chloroplast (GO:0009507);; Biological Process: chloroplast organization (GO:0009658);; Biological Process: chloroplast relocation (GO:0009902);; Biological Process:…	--	--	General function prediction only	PREDICTED: uncharacterized protein LOC101204095 [Cucumis sativus]	0.0140702	0.596562	up
Csa2G080160	Molecular Function: carboxylic ester hydrolase activity (GO:0004091);; Cellular Component: extracellular region (GO:0005576);; Biological Process: lipid metabolic process (GO:0006629);;	--	--	General function prediction only	PREDICTED: GDSL esterase/lipase At5g33370-like [Cucumis sativus]	1.01e-10	1.75289	up
Csa2G083760	Cellular Component: mitochondrion (GO:0005739);; Cellular Component: chloroplast (GO:0009507);; Biological Process: histone phosphorylation (GO:0016572);;	--	--	Function unknown	PREDICTED: uncharacterized protein LOC101217347 [Cucumis sativus]	0.0482765	1.00405	up
Csa2G094380	Molecular Function: GTPase activity (GO:0003924);; Molecular Function: GTP binding (GO:0005525);; Biological Process: GTP catabolic process (GO:0006184);;	--	--	Intracellular trafficking, secretion, and vesicular transport	PREDICTED: dynamin-related protein 4C-like isoform 1 [Cucumis sativus]	0.0024685	-1.05726	down
Csa2G108700	Molecular Function: DNA binding (GO:0003677);; Molecular Function: protein binding (GO:0005515);; Cellular Component: nuclear origin of replication recognition complex (GO:0005664);; Biological Process: DNA-dependent DNA replication (GO:0006261);;	K02608|0|csv:101204841|origin recognition complex subunit 6-like; K02608 origin recognition complex subunit 6 (A)	--	Replication, recombination and repair	PREDICTED: origin recognition complex subunit 6-like [Cucumis sativus]	0.00610056	1.20141	up
Csa2G110250	Biological Process: maltose metabolic process (GO:0000023);; Biological Process: phosphatidylglycerol biosynthetic process (GO:0006655);; Biological Process: aromatic amino acid family biosynthetic process (GO:0009073);; Cellular Component: chloroplast stroma (GO:0009570);; Biological Process: embryo development ending in seed dormancy (GO:0009793);; Biological Process: chloroplast relocation (GO…	K00592|0|csv:101205332|ribulose-1,5 bisphosphate carboxylase/oxygenase large subunit N-methyltransferase, chloroplastic-like; K00592 [ribulose-bisphosphate carboxylase]-lysine N-methyltransferase [EC:2.1.1.127] (A)	--	General function prediction only	PREDICTED: ribulose-1,5 bisphosphate carboxylase/oxygenase large subunit N-methyltransferase, chloroplastic-like [Cucumis sativus]	0.000668451	0.720608	up
Csa2G122520	Molecular Function: ATP binding (GO:0005524);; Cellular Component: nucleus (GO:0005634);; Cellular Component: mitochondrion (GO:0005739);; Biological Process: protein folding (GO:0006457);; Biological Process: response to heat (GO:0009408);; Biological Process: response to cold (GO:0009409);; Cellular Component: chloroplast stroma (GO:0009570);; Cellular Component: thylakoid (GO:0009579);; Biolog…	--	--	Posttranslational modification, protein turnover, chaperones	PREDICTED: stromal 70 kDa heat shock-related protein, chloroplastic-like [Cucumis sativus]	0.00144848	0.690493	up
Csa2G123060	Molecular Function: phospholipid binding (GO:0005543);; Biological Process: regulation of transcription, DNA-templated (GO:0006355);; Cellular Component: chloroplast stroma (GO:0009570);; Biological Process: chloroplast organization (GO:0009658);;	--	--	Function unknown	PREDICTED: uncharacterized protein LOC101210591 [Cucumis sativus]	0.0287254	0.626601	up
Csa2G123610	Cellular Component: endoplasmic reticulum (GO:0005783);; Biological Process: positive regulation of cell proliferation (GO:0008284);; Biological Process: response to auxin (GO:0009733);; Biological Process: brassinosteroid mediated signaling pathway (GO:0009742);; Biological Process: cell growth (GO:0016049);; Biological Process: regulation of cell proliferation (GO:0042127);; Biological Process:…	--	--	--	Auxin-regulated gene involved in organ size [Theobroma cacao]	0.0169245	0.763952	up
Csa2G138200	Molecular Function: protein binding (GO:0005515);; Cellular Component: endoplasmic reticulum membrane (GO:0005789);; Molecular Function: nitrate reductase (NADH) activity (GO:0009703);; Cellular Component: integral component of membrane (GO:0016021);; Biological Process: sterol biosynthetic process (GO:0016126);; Biological Process: pentacyclic triterpenoid biosynthetic process (GO:0019745);; Mol…	--	--	Energy production and conversion	PREDICTED: cytochrome b5 isoform B-like [Cucumis sativus]	0.00430925	1.3045	up
Csa2G149470	Molecular Function: methylenetetrahydrofolate reductase (NAD(P)H) activity (GO:0004489);; Cellular Component: nucleus (GO:0005634);; Cellular Component: cytosol (GO:0005829);; Biological Process: methionine metabolic process (GO:0006555);; Biological Process: tetrahydrofolate interconversion (GO:0035999);; Biological Process: oxidation-reduction process (GO:0055114);;	K00297|0|csv:101223815|methylenetetrahydrofolate reductase 2-like; K00297 methylenetetrahydrofolate reductase (NADPH) [EC:1.5.1.20] (A)	One carbon pool by folate (ko00670);; Carbon metabolism (ko01200)	Amino acid transport and metabolism	PREDICTED: methylenetetrahydrofolate reductase 2-like [Cucumis sativus]	0.00368103	0.678844	up
Csa2G155600	Cellular Component: extracellular region (GO:0005576);; Cellular Component: membrane (GO:0016020);; Molecular Function: pectate lyase activity (GO:0030570);;	K01728|0|csv:101217580|probable pectate lyase 15-like; K01728 pectate lyase [EC:4.2.2.2] (A)	Pentose and glucuronate interconversions (ko00040)	General function prediction only	PREDICTED: probable pectate lyase 15-like [Cucumis sativus]	0.0432712	0.764037	up
Csa2G163170	Biological Process: response to hypoxia (GO:0001666);; Cellular Component: nucleus (GO:0005634);; Cellular Component: plasma membrane (GO:0005886);; Biological Process: protein targeting to membrane (GO:0006612);; Biological Process: nucleotide transport (GO:0006862);; Biological Process: ER to Golgi vesicle-mediated transport (GO:0006888);; Biological Process: membrane fusion (GO:0006944);; Cell…	K03320|0|csv:101223665|ammonium transporter 1 member 1-like; K03320 ammonium transporter, Amt family (A)	--	Inorganic ion transport and metabolism	PREDICTED: ammonium transporter 1 member 1-like [Cucumis sativus]	4.59e-05	-0.986508	down
Csa2G167190	Biological Process: polysaccharide biosynthetic process (GO:0000271);; Molecular Function: protein serine/threonine kinase activity (GO:0004674);; Molecular Function: ATP binding (GO:0005524);; Cellular Component: nucleus (GO:0005634);; Cellular Component: cytosol (GO:0005829);; Cellular Component: plasma membrane (GO:0005886);; Biological Process: starch catabolic process (GO:0005983);; Biologic…	K01177|0|csv:101216744|beta-amylase 1, chloroplastic-like; K01177 beta-amylase [EC:3.2.1.2] (A)	Starch and sucrose metabolism (ko00500)	Carbohydrate transport and metabolism	PREDICTED: beta-amylase 1, chloroplastic-like [Cucumis sativus]	0.00449048	-0.871683	down
Csa2G170810	Molecular Function: ATP binding (GO:0005524);; Cellular Component: mitochondrion (GO:0005739);; Biological Process: glutamyl-tRNA aminoacylation (GO:0006424);; Cellular Component: chloroplast stroma (GO:0009570);; Biological Process: mRNA modification (GO:0016556);; Molecular Function: transferase activity (GO:0016740);; Cellular Component: glutamyl-tRNA(Gln) amidotransferase complex (GO:0030956)…	K02434|0|csv:101209226|glutamyl-tRNA(Gln) amidotransferase subunit B, chloroplastic/mitochondrial-like; K02434 aspartyl-tRNA(Asn)/glutamyl-tRNA(Gln) amidotransferase subunit B [EC:6.3.5.6 6.3.5.7] (A)	Aminoacyl-tRNA biosynthesis (ko00970)	Translation, ribosomal structure and biogenesis	PREDICTED: glutamyl-tRNA(Gln) amidotransferase subunit B, chloroplastic/mitochondrial-like [Cucumis sativus]	0.000282765	0.878082	up
Csa2G171840	Cellular Component: plasmodesma (GO:0009506);; Biological Process: plasmodesmata-mediated intercellular transport (GO:0010497);; Biological Process: transport of virus in multicellular host (GO:0046739);;	--	--	General function prediction only	PREDICTED: cysteine-rich repeat secretory protein 3-like [Cucumis sativus]	8.31e-06	1.3224	up
Csa2G172500	Molecular Function: aminopeptidase activity (GO:0004177);; Cellular Component: mitochondrion (GO:0005739);; Biological Process: proteolysis (GO:0006508);; Molecular Function: metalloexopeptidase activity (GO:0008235);; Cellular Component: chloroplast (GO:0009507);; Biological Process: methylglyoxal catabolic process to D-lactate (GO:0019243);; Biological Process: N-terminal protein amino acid mod…	K01265|0|csv:101213374|methionine aminopeptidase 1B, chloroplastic-like; K01265 methionyl aminopeptidase [EC:3.4.11.18] (A)	--	Posttranslational modification, protein turnover, chaperones	PREDICTED: methionine aminopeptidase 1B, chloroplastic-like [Cucumis sativus]	0.000204706	0.988299	up
Csa2G176690	--	--	--	--	uncharacterized protein LOC101210961 precursor [Cucumis sativus]	0.0143952	0.758943	up
Csa2G190800	Biological Process: single-organism cellular process (GO:0044763);;	--	--	Function unknown	PREDICTED: uncharacterized protein LOC101216353 [Cucumis sativus]	0.00150627	1.00361	up
Csa2G223160	Biological Process: RNA splicing, via endonucleolytic cleavage and ligation (GO:0000394);; Cellular Component: cytoplasm (GO:0005737);; Cellular Component: plasma membrane (GO:0005886);; Biological Process: DNA replication (GO:0006260);; Biological Process: DNA methylation (GO:0006306);; Biological Process: cell proliferation (GO:0008283);; Molecular Function: S-adenosylmethionine-homocysteine S-…	K00547|0|csv:101208522|homocysteine S-methyltransferase 3-like; K00547 homocysteine S-methyltransferase [EC:2.1.1.10] (A)	Cysteine and methionine metabolism (ko00270)	Amino acid transport and metabolism	PREDICTED: homocysteine S-methyltransferase 3-like [Cucumis sativus]	8.2e-05	-1.59273	down
Csa2G227860	--	--	--	Function unknown	PREDICTED: uncharacterized protein LOC101210692 [Cucumis sativus]	0.00129882	1.04512	up
Csa2G234520	Molecular Function: hydrolase activity (GO:0016787);; Molecular Function: carboxylic ester hydrolase activity (GO:0052689);;	--	--	Defense mechanisms	PREDICTED: probable carboxylesterase 13-like [Cucumis sativus]	0.00572795	0.662392	up
Csa2G234550	Molecular Function: nucleotide binding (GO:0000166);; Molecular Function: nucleic acid binding (GO:0003676);; Cellular Component: nucleus (GO:0005634);; Biological Process: mRNA processing (GO:0006397);; Molecular Function: poly(A) binding (GO:0008143);; Cellular Component: cytoplasmic stress granule (GO:0010494);; Biological Process: cellular response to heat (GO:0034605);;	--	--	RNA processing and modification	PREDICTED: polyadenylate-binding protein RBP47-like [Cucumis sativus]	0.000808616	-0.794425	down
Csa2G236630	Molecular Function: N-acetyl-gamma-glutamyl-phosphate reductase activity (GO:0003942);; Molecular Function: copper ion binding (GO:0005507);; Cellular Component: nucleolus (GO:0005730);; Biological Process: arginine biosynthetic process (GO:0006526);; Cellular Component: chloroplast stroma (GO:0009570);; Cellular Component: membrane (GO:0016020);; Biological Process: response to cadmium ion (GO:0…	K00145|0|csv:101213242|probable N-acetyl-gamma-glutamyl-phosphate reductase, chloroplastic-like; K00145 N-acetyl-gamma-glutamyl-phosphate reductase [EC:1.2.1.38] (A)	Arginine and proline metabolism (ko00330);; 2-Oxocarboxylic acid metabolism (ko01210);; Biosynthesis of amino acids (ko01230)	Amino acid transport and metabolism	PREDICTED: probable N-acetyl-gamma-glutamyl-phosphate reductase, chloroplastic-like [Cucumis sativus]	0.00124391	0.708094	up
Csa2G238780	Biological Process: metabolic process (GO:0008152);;	K03809|5.0363e-169|csv:101210492|minor allergen Alt a 7-like; K03809 Trp repressor binding protein (A)	--	General function prediction only	PREDICTED: minor allergen Alt a 7-like [Cucumis sativus]	0.0147125	-1.01873	down
Csa2G238880	Molecular Function: iron ion binding (GO:0005506);; Cellular Component: cell wall (GO:0005618);; Cellular Component: cytoplasm (GO:0005737);; Cellular Component: plasma membrane (GO:0005886);; Biological Process: response to stress (GO:0006950);; Biological Process: oxygen transport (GO:0015671);; Cellular Component: nuclear matrix (GO:0016363);; Molecular Function: oxygen binding (GO:0019825);; …	--	--	Energy production and conversion	PREDICTED: plastid division protein PDV2-like [Cucumis sativus]	0.0152847	-0.740815	down
Csa2G245410	Molecular Function: galactose transmembrane transporter activity (GO:0005354);; Molecular Function: glucose transmembrane transporter activity (GO:0005355);; Molecular Function: myo-inositol transmembrane transporter activity (GO:0005365);; Cellular Component: plasma membrane (GO:0005886);; Molecular Function: D-xylose transmembrane transporter activity (GO:0015148);; Molecular Function: glycerol…	--	--	General function prediction only	PREDICTED: polyol transporter 5-like [Cucumis sativus]	0.00407077	-0.702977	down
Csa2G247600	Biological Process: response to molecule of fungal origin (GO:0002238);; Cellular Component: cytoplasm (GO:0005737);; Cellular Component: plasma membrane (GO:0005886);; Biological Process: response to desiccation (GO:0009269);; Biological Process: cellular response to phosphate starvation (GO:0016036);; Biological Process: galactolipid biosynthetic process (GO:0019375);; Biological Process: cellu…	--	--	Function unknown	PREDICTED: uncharacterized protein LOC101210790 [Cucumis sativus]	0.0136696	-0.733813	down
Csa2G249810	--	--	--	Function unknown	PREDICTED: embryogenic cell protein 40-like [Cucumis sativus]	0.0211825	1.09067	up
Csa2G250930	Molecular Function: microtubule motor activity (GO:0003777);; Molecular Function: ATP binding (GO:0005524);; Cellular Component: kinesin complex (GO:0005871);; Cellular Component: microtubule (GO:0005874);; Biological Process: microtubule-based movement (GO:0007018);; Molecular Function: microtubule binding (GO:0008017);; Molecular Function: zinc ion binding (GO:0008270);; Cellular Component: chl…	K11498|0|csv:101206475|chromosome-associated kinesin KIF4-like; K11498 centromeric protein E (A)	--	Cytoskeleton	PREDICTED: chromosome-associated kinesin KIF4-like [Cucumis sativus]	0.011285	0.592686	up
Csa2G258100	Molecular Function: calmodulin binding (GO:0005516);; Cellular Component: mitochondrion (GO:0005739);; Biological Process: auxin-activated signaling pathway (GO:0009734);;	K14488|2.14642e-75|csv:101210457|auxin-induced protein 15A-like; K14488 SAUR family protein (A)	Plant hormone signal transduction (ko04075)	Function unknown	PREDICTED: auxin-induced protein 15A-like [Cucumis sativus]	0.021833	0.787462	up
Csa2G258600	Cellular Component: plastid (GO:0009536);;	--	--	General function prediction only	PREDICTED: pentatricopeptide repeat-containing protein At4g18750, chloroplastic-like [Cucumis sativus]	1.4e-05	1.17382	up
Csa2G263940	--	--	--	Function unknown	PREDICTED: uncharacterized protein LOC101204386 [Cucumis sativus]	1.7e-05	1.03078	up
Csa2G264610	Cellular Component: extracellular region (GO:0005576);; Biological Process: plant-type cell wall organization (GO:0009664);; Biological Process: regulation of meristem growth (GO:0010075);; Cellular Component: anchored component of membrane (GO:0031225);; Biological Process: cell wall modification (GO:0042545);; Biological Process: anther development (GO:0048653);; Biological Process: response to…	--	--	General function prediction only	PREDICTED: pathogenesis-related protein 5-like [Cucumis sativus]	1.63e-07	1.63766	up
Csa2G270810	Biological Process: nucleobase-containing compound metabolic process (GO:0006139);; Biological Process: cobalt ion transport (GO:0006824);; Molecular Function: cobalt ion transmembrane transporter activity (GO:0015087);; Molecular Function: nickel cation transmembrane transporter activity (GO:0015099);; Cellular Component: integral component of membrane (GO:0016021);; Biological Process: nickel c…	--	--	Function unknown	PREDICTED: uncharacterized protein LOC101219983 [Cucumis sativus]	0.0111621	0.655298	up
Csa2G270820	Cellular Component: intracellular membrane-bounded organelle (GO:0043231);;	K10532|0|csv:101220222|heparan-alpha-glucosaminide N-acetyltransferase-like; K10532 heparan-alpha-glucosaminide N-acetyltransferase [EC:2.3.1.78] (A)	Glycosaminoglycan degradation (ko00531)	Function unknown	PREDICTED: heparan-alpha-glucosaminide N-acetyltransferase-like [Cucumis sativus]	0.0470231	0.664441	up
Csa2G277000	--	--	--	General function prediction only	PREDICTED: uncharacterized protein LOC101213862 isoform 1 [Cucumis sativus]	0.0164495	-0.8074	down
Csa2G279220	Cellular Component: mitochondrion (GO:0005739);; Biological Process: pentose-phosphate shunt (GO:0006098);; Cellular Component: chloroplast stroma (GO:0009570);; Biological Process: leaf morphogenesis (GO:0009965);; Biological Process: isopentenyl diphosphate biosynthetic process, methylerythritol 4-phosphate pathway (GO:0019288);; Biological Process: cell differentiation (GO:0030154);;	--	--	General function prediction only	PREDICTED: uncharacterized protein LOC101209805 [Cucumis sativus]	2.14e-05	1.07211	up
Csa2G279230	Biological Process: primary metabolic process (GO:0044238);; Biological Process: single-organism cellular process (GO:0044763);; Biological Process: regulation of biological process (GO:0050789);; Biological Process: organic substance metabolic process (GO:0071704);;	--	--	Function unknown	PREDICTED: filament-like plant protein 7-like [Cucumis sativus]	0.000159261	0.871463	up
Csa2G292820	Molecular Function: signal transducer activity (GO:0004871);; Biological Process: syncytium formation (GO:0006949);; Biological Process: signal transduction (GO:0007165);; Biological Process: cell-cell signaling (GO:0007267);; Cellular Component: apoplast (GO:0048046);;	--	--	General function prediction only	PREDICTED: protein RALF-like 34-like [Cucumis sativus]	0.00551484	0.70353	up
Csa2G292840	--	--	--	Lipid transport and metabolism	PREDICTED: patatin group A-3-like [Cucumis sativus]	0.00383037	-0.731928	down
Csa2G295430	Cellular Component: membrane (GO:0016020);;	--	--	Function unknown	PREDICTED: uncharacterized membrane protein YOL092W-like [Cucumis sativus]	0.000767308	-1.51992	down
Csa2G297180	Molecular Function: sequence-specific DNA binding transcription factor activity (GO:0003700);; Biological Process: regulation of transcription, DNA-templated (GO:0006355);; Molecular Function: sequence-specific DNA binding (GO:0043565);; Biological Process: response to stimulus (GO:0050896);;	--	--	Transcription	PREDICTED: probable WRKY transcription factor 51-like [Cucumis sativus]	0.0212805	-0.845212	down
Csa2G297210	Molecular Function: S-adenosyl-L-methionine transmembrane transporter activity (GO:0000095);; Cellular Component: mitochondrial inner membrane (GO:0005743);; Biological Process: rRNA processing (GO:0006364);; Biological Process: mitochondrial transport (GO:0006839);; Biological Process: chloroplast relocation (GO:0009902);; Cellular Component: chloroplast envelope (GO:0009941);; Biological Proces…	K15111|0|csv:101212898|uncharacterized LOC101212898; K15111 solute carrier family 25 (mitochondrial S-adenosylmethionine transporter), member 26 (A)	--	Energy production and conversion	PREDICTED: uncharacterized mitochondrial carrier C12B10.09-like [Cucumis sativus]	0.0146793	0.689966	up
Csa2G307340	Molecular Function: trehalose-phosphatase activity (GO:0004805);; Biological Process: trehalose biosynthetic process (GO:0005992);;	K01087|0|csv:101230228|probable trehalose-phosphate phosphatase J-like; K01087 trehalose 6-phosphate phosphatase [EC:3.1.3.12] (A)	Starch and sucrose metabolism (ko00500)	Carbohydrate transport and metabolism	PREDICTED: probable trehalose-phosphate phosphatase J-like [Cucumis sativus]	0.0190357	0.895822	up
Csa2G308360	Cellular Component: cell wall (GO:0005618);; Biological Process: carbohydrate metabolic process (GO:0005975);; Molecular Function: beta-glucosidase activity (GO:0008422);; Cellular Component: plant-type cell wall (GO:0009505);; Cellular Component: plasmodesma (GO:0009506);; Cellular Component: chloroplast (GO:0009507);; Biological Process: regulation of meristem growth (GO:0010075);; Cellular Com…	--	--	General function prediction only	PREDICTED: probable beta-D-xylosidase 7-like [Cucumis sativus]	0.000103345	1.18538	up
Csa2G309370	Cellular Component: extracellular space (GO:0005615);; Biological Process: calcium ion transport (GO:0006816);; Biological Process: Golgi organization (GO:0007030);; Biological Process: response to salt stress (GO:0009651);; Biological Process: cysteine biosynthetic process (GO:0019344);; Biological Process: cell wall biogenesis (GO:0042546);;	--	--	General function prediction only	PREDICTED: pollen-specific protein C13-like [Cucumis sativus]	0.00740153	0.615753	up
Csa2G326480	--	--	--	Function unknown	PREDICTED: uncharacterized protein LOC101207777 [Cucumis sativus]	0.0113961	0.948977	up
Csa2G336660	Molecular Function: calcium ion binding (GO:0005509);; Cellular Component: chloroplast (GO:0009507);; Cellular Component: photosystem II oxygen evolving complex (GO:0009654);; Biological Process: leaf morphogenesis (GO:0009965);; Biological Process: photosynthesis (GO:0015979);; Cellular Component: extrinsic component of membrane (GO:0019898);; Biological Process: cell differentiation (GO:0030154…	--	--	General function prediction only	PREDICTED: psbP domain-containing protein 2, chloroplastic-like [Cucumis sativus]	0.00128068	0.91934	up
Csa2G337760	Molecular Function: beta-galactosidase activity (GO:0004565);; Biological Process: carbohydrate metabolic process (GO:0005975);; Cellular Component: plant-type cell wall (GO:0009505);; Cellular Component: cytoplasmic membrane-bounded vesicle (GO:0016023);; Molecular Function: carbohydrate binding (GO:0030246);; Molecular Function: cation binding (GO:0043169);;	--	--	Carbohydrate transport and metabolism	PREDICTED: beta-galactosidase 3-like [Cucumis sativus]	1.93e-10	1.75881	up
Csa2G337790	Molecular Function: structural constituent of ribosome (GO:0003735);; Cellular Component: ribosome (GO:0005840);; Biological Process: translation (GO:0006412);; Cellular Component: chloroplast thylakoid (GO:0009534);; Cellular Component: chloroplast stroma (GO:0009570);;	--	--	Translation, ribosomal structure and biogenesis	PREDICTED: ribosome-binding factor PSRP1, chloroplastic-like [Cucumis sativus]	0.0132804	0.595424	up
Csa3G598370	Molecular Function: aspartic-type endopeptidase activity (GO:0004190);; Cellular Component: extracellular region (GO:0005576);; Biological Process: proteolysis (GO:0006508);;	--	--	Function unknown	PREDICTED: aspartic proteinase Asp1-like [Cucumis sativus]	0.0498445	0.662439	up
Csa2G348150	Molecular Function: glutathione transferase activity (GO:0004364);;	K00799|2.47866e-155|cmo:103488378|glutathione S-transferase F11-like; K00799 glutathione S-transferase [EC:2.5.1.18] (A)	Glutathione metabolism (ko00480)	Posttranslational modification, protein turnover, chaperones	PREDICTED: glutathione S-transferase F8, chloroplastic-like [Cucumis sativus]	1.37e-05	1.32166	up
Csa2G348230	Biological Process: polysaccharide biosynthetic process (GO:0000271);; Biological Process: polysaccharide catabolic process (GO:0000272);; Molecular Function: polygalacturonase activity (GO:0004650);; Cellular Component: extracellular region (GO:0005576);; Biological Process: starch metabolic process (GO:0005982);; Biological Process: pattern specification process (GO:0007389);; Biological Proces…	--	--	General function prediction only	PREDICTED: probable polygalacturonase non-catalytic subunit JP650-like [Cucumis sativus]	0.00356075	0.748406	up
Csa2G348860	Cellular Component: mitochondrion (GO:0005739);;	--	--	Function unknown	PREDICTED: uncharacterized LOC101211262 [Cucumis sativus]	3.5e-05	1.20573	up
Csa2G348940	Cellular Component: mitochondrion (GO:0005739);; Cellular Component: chloroplast (GO:0009507);; Biological Process: methylation (GO:0032259);; Biological Process: phylloquinone biosynthetic process (GO:0042372);; Molecular Function: 2-phytyl-1,4-naphthoquinone methyltransferase activity (GO:0052624);;	K03183|0|csv:101208642|2-phytyl-1,4-beta-naphthoquinone methyltransferase, chloroplastic-like; K03183 demethylmenaquinone methyltransferase / 2-methoxy-6-polyprenyl-1,4-benzoquinol methylase [EC:2.1.1.163 2.1.1.201] (A)	Ubiquinone and other terpenoid-quinone biosynthesis (ko00130)	Coenzyme transport and metabolism	PREDICTED: 2-phytyl-1,4-beta-naphthoquinone methyltransferase, chloroplastic-like [Cucumis sativus]	0.0278556	0.611752	up
Csa2G350230	Biological Process: rRNA processing (GO:0006364);; Cellular Component: chloroplast stromal thylakoid (GO:0009533);; Biological Process: plastid organization (GO:0009657);; Biological Process: photosystem II assembly (GO:0010207);; Cellular Component: integral component of membrane (GO:0016021);; Biological Process: cysteine biosynthetic process (GO:0019344);; Cellular Component: chloroplast photo…	K02723|5.22836e-115|csv:101226813|photosystem II core complex proteins psbY, chloroplastic-like; K02723 photosystem II PsbY protein (A)	Photosynthesis (ko00195)	Carbohydrate transport and metabolism	PREDICTED: photosystem II core complex proteins psbY, chloroplastic-like [Cucumis sativus]	0.000771222	0.716587	up
Csa2G350470	Cellular Component: nucleus (GO:0005634);;	--	--	Function unknown	PREDICTED: uncharacterized protein LOC101222169 [Cucumis sativus]	0.000646744	1.49562	up
Csa2G351580	Biological Process: dephosphorylation (GO:0016311);; Molecular Function: phosphatase activity (GO:0016791);; Cellular Component: intracellular part (GO:0044424);;	K17616|0|cmo:103487772|CTD small phosphatase-like protein 2; K17616 CTD small phosphatase-like protein 2 [EC:3.1.3.-] (A)	--	Transcription	PREDICTED: CTD small phosphatase-like protein 2-like [Cucumis sativus]	0.00134041	-0.685411	down
Csa6G075210	Cellular Component: endosome (GO:0005768);; Cellular Component: Golgi apparatus (GO:0005794);; Cellular Component: trans-Golgi network (GO:0005802);; Biological Process: regulation of meristem growth (GO:0010075);; Biological Process: homogalacturonan biosynthetic process (GO:0010289);; Molecular Function: polygalacturonate 4-alpha-galacturonosyltransferase activity (GO:0047262);;	K13648|0|csv:101223005|polygalacturonate 4-alpha-galacturonosyltransferase-like; K13648 alpha-1,4-galacturonosyltransferase [EC:2.4.1.43] (A)	Starch and sucrose metabolism (ko00500);; Amino sugar and nucleotide sugar metabolism (ko00520)	Carbohydrate transport and metabolism	PREDICTED: polygalacturonate 4-alpha-galacturonosyltransferase-like [Cucumis sativus]	0.000878635	1.86575	up
Csa2G351770	Cellular Component: cytoplasm (GO:0005737);; Biological Process: cell differentiation (GO:0030154);; Biological Process: auxin transport (GO:0060918);;	--	--	General function prediction only	PREDICTED: pollen-specific protein SF21-like [Cucumis sativus]	0.0263168	0.59976	up
Csa1G179740	Molecular Function: transferase activity, transferring glycosyl groups (GO:0016757);;	K13648|0|csv:101231848|probable galacturonosyltransferase 4-like; K13648 alpha-1,4-galacturonosyltransferase [EC:2.4.1.43] (A)	Starch and sucrose metabolism (ko00500);; Amino sugar and nucleotide sugar metabolism (ko00520)	Carbohydrate transport and metabolism	PREDICTED: probable galacturonosyltransferase 4-like [Cucumis sativus]	0.00876598	1.0688	up
Csa2G353490	Cellular Component: Golgi apparatus (GO:0005794);; Cellular Component: plasmodesma (GO:0009506);; Molecular Function: cellulose synthase (UDP-forming) activity (GO:0016760);;	--	--	General function prediction only	PREDICTED: probable xyloglucan glycosyltransferase 12-like [Cucumis sativus]	0.025168	0.609103	up
Csa2G354110	Cellular Component: plasma membrane (GO:0005886);;	--	--	Function unknown	Uncharacterized protein TCM_034673 [Theobroma cacao]	0.0473234	-0.596352	down
Csa2G354800	Molecular Function: adenine phosphoribosyltransferase activity (GO:0003999);; Cellular Component: Golgi apparatus (GO:0005794);; Cellular Component: cytosol (GO:0005829);; Cellular Component: plasma membrane (GO:0005886);; Biological Process: gluconeogenesis (GO:0006094);; Biological Process: glycolytic process (GO:0006096);; Biological Process: adenine salvage (GO:0006168);; Biological Process: …	K00759|1.1799e-166|csv:101208231|adenine phosphoribosyltransferase 1, chloroplastic-like; K00759 adenine phosphoribosyltransferase [EC:2.4.2.7] (A)	Purine metabolism (ko00230)	Nucleotide transport and metabolism	PREDICTED: adenine phosphoribosyltransferase 1, chloroplastic-like [Cucumis sativus]	2.86e-05	-0.785649	down
Csa2G354830	--	--	--	Function unknown	PREDICTED: uncharacterized protein LOC101221628 [Cucumis sativus]	0.049175	0.787313	up
Csa2G354980	Biological Process: regulation of cyclin-dependent protein serine/threonine kinase activity (GO:0000079);; Molecular Function: cyclin-dependent protein serine/threonine kinase activity (GO:0004693);; Cellular Component: nucleus (GO:0005634);; Cellular Component: cytoplasm (GO:0005737);; Molecular Function: protein kinase binding (GO:0019901);; Biological Process: cell division (GO:0051301);;	K06627|0|csv:101206145|cyclin-A3-2-like; K06627 cyclin A (A)	--	Cell cycle control, cell division, chromosome partitioning	PREDICTED: cyclin-A3-2-like [Cucumis sativus]	8.42e-06	1.47717	up
Csa2G356070	Cellular Component: nucleus (GO:0005634);; Biological Process: DNA replication (GO:0006260);; Biological Process: organelle organization (GO:0006996);; Biological Process: response to hormone (GO:0009725);; Biological Process: post-embryonic development (GO:0009791);; Biological Process: tissue development (GO:0009888);; Biological Process: response to organic cyclic compound (GO:0014070);; Biolo…	K14505|0|csv:101231564|cyclin-D3-2-like; K14505 cyclin D3, plant (A)	Plant hormone signal transduction (ko04075)	Cell cycle control, cell division, chromosome partitioning	PREDICTED: cyclin-D3-2-like [Cucumis sativus]	0.00511755	0.967107	up
Csa2G356650	Biological Process: activation of MAPKK activity (GO:0000186);; Molecular Function: MAP kinase kinase kinase activity (GO:0004709);; Molecular Function: non-membrane spanning protein tyrosine kinase activity (GO:0004715);; Molecular Function: ATP binding (GO:0005524);; Cellular Component: plasma membrane (GO:0005886);; Biological Process: circadian rhythm (GO:0007623);; Biological Process: cell w…	--	--	Signal transduction mechanisms	PREDICTED: probable serine/threonine-protein kinase At1g01540-like [Cucumis sativus]	4.3e-07	1.26175	up
Csa2G356680	Cellular Component: plasma membrane (GO:0005886);; Cellular Component: chloroplast (GO:0009507);; Biological Process: root hair elongation (GO:0048767);;	--	--	Function unknown	PREDICTED: uncharacterized protein LOC101203977 [Cucumis sativus]	0.000631678	0.885111	up
Csa2G357200	--	--	--	Function unknown	PREDICTED: uncharacterized protein LOC101202771 [Cucumis sativus]	0.000155001	0.970972	up
Csa2G357280	Molecular Function: iron ion binding (GO:0005506);; Molecular Function: electron carrier activity (GO:0009055);; Biological Process: abscisic acid metabolic process (GO:0009687);; Biological Process: response to red light (GO:0010114);; Molecular Function: (+)-abscisic acid 8'-hydroxylase activity (GO:0010295);; Molecular Function: oxygen binding (GO:0019825);; Molecular Function: heme binding (G…	K09843|0|vvi:100245540|abscisic acid 8'-hydroxylase 4; K09843 (+)-abscisic acid 8'-hydroxylase [EC:1.14.13.93] (A)	Carotenoid biosynthesis (ko00906)	Secondary metabolites biosynthesis, transport and catabolism	unnamed protein product [Vitis vinifera]	0.000116417	-1.0149	down
Csa2G358870	--	--	--	Signal transduction mechanisms	PREDICTED: probable calcium-binding protein CML10-like [Cucumis sativus]	0.000340244	-0.91894	down
Csa2G123070	--	--	--	Signal transduction mechanisms	PREDICTED: probable calcium-binding protein CML10-like [Cucumis sativus]	0.000542244	-0.118243	down
Csa2G360060	Molecular Function: carboxylic ester hydrolase activity (GO:0052689);;	--	--	Defense mechanisms	PREDICTED: probable carboxylesterase 2-like [Cucumis sativus]	0.00425617	1.00071	up
Csa2G360620	Molecular Function: DNA binding (GO:0003677);; Molecular Function: chromatin binding (GO:0003682);; Molecular Function: binding (GO:0005488);;	--	--	Transcription	PREDICTED: transcriptional activator Myb-like [Cucumis sativus]	0.0299499	1.08367	up
Csa2G360710	Molecular Function: endopeptidase activity (GO:0004175);; Biological Process: signal peptide processing (GO:0006465);; Cellular Component: chloroplast thylakoid (GO:0009534);; Cellular Component: membrane (GO:0016020);; Biological Process: protein metabolic process (GO:0019538);; Molecular Function: peptidase activity, acting on L-amino acid peptides (GO:0070011);;	K03100|0|csv:101222362|probable thylakoidal processing peptidase 2, chloroplastic-like; K03100 signal peptidase I [EC:3.4.21.89] (A)	Protein export (ko03060)	Posttranslational modification, protein turnover, chaperones	PREDICTED: probable thylakoidal processing peptidase 2, chloroplastic-like [Cucumis sativus]	0.000138437	-0.93635	down
Csa2G361570	Molecular Function: magnesium ion binding (GO:0000287);; Molecular Function: dUTP diphosphatase activity (GO:0004170);; Cellular Component: cytosol (GO:0005829);; Biological Process: dUMP biosynthetic process (GO:0006226);; Biological Process: DNA-dependent DNA replication (GO:0006261);; Biological Process: DNA repair (GO:0006281);; Molecular Function: identical protein binding (GO:0042802);; Bio…	K01520|1.3048e-160|csv:101224626|deoxyuridine 5'-triphosphate nucleotidohydrolase-like; K01520 dUTP pyrophosphatase [EC:3.6.1.23] (A)	Pyrimidine metabolism (ko00240)	Nucleotide transport and metabolism	PREDICTED: deoxyuridine 5&apos;-triphosphate nucleotidohydrolase-like [Cucumis sativus]	0.0066544	0.921417	up
Csa2G361590	Cellular Component: nucleus (GO:0005634);; Cellular Component: mitochondrion (GO:0005739);;	--	--	Function unknown	PREDICTED: uncharacterized protein At1g01500-like [Cucumis sativus]	0.000101694	-0.837939	down
Csa2G361670	Cellular Component: chloroplast (GO:0009507);; Cellular Component: chloroplast thylakoid membrane (GO:0009535);; Cellular Component: thylakoid (GO:0009579);;	--	--	Function unknown	PREDICTED: uncharacterized protein LOC101216764 [Cucumis sativus]	0.000141411	0.916116	up
Csa2G363030	Biological Process: polysaccharide biosynthetic process (GO:0000271);; Cellular Component: plasma membrane (GO:0005886);; Biological Process: water transport (GO:0006833);; Biological Process: pattern specification process (GO:0007389);; Biological Process: regulation of cell size (GO:0008361);; Biological Process: response to salt stress (GO:0009651);; Cellular Component: plant-type vacuole memb…	--	--	Function unknown	PREDICTED: auxin-induced protein 5NG4-like [Cucumis sativus]	7.51e-05	1.35228	up
Csa2G365130	Biological Process: protein folding (GO:0006457);; Biological Process: chloroplast fission (GO:0010020);; Biological Process: photosystem II assembly (GO:0010207);; Cellular Component: integral component of chloroplast inner membrane (GO:0031357);; Molecular Function: protein self-association (GO:0043621);;	--	--	Function unknown	PREDICTED: protein ACCUMULATION AND REPLICATION OF CHLOROPLASTS 6, chloroplastic-like [Cucumis sativus]	0.00562642	0.75138	up
Csa2G368830	Biological Process: polysaccharide biosynthetic process (GO:0000271);; Molecular Function: GTPase activity (GO:0003924);; Molecular Function: structural constituent of cytoskeleton (GO:0005200);; Molecular Function: GTP binding (GO:0005525);; Cellular Component: cell wall (GO:0005618);; Cellular Component: vacuole (GO:0005773);; Cellular Component: microtubule (GO:0005874);; Cellular Component: p…	K07375|0|csv:101204817|tubulin beta-1 chain-like; K07375 tubulin beta (A)	Phagosome (ko04145)	Cytoskeleton	PREDICTED: tubulin beta-1 chain-like [Cucumis sativus]	4.51e-07	1.25188	up
Csa2G368850	Cellular Component: extracellular region (GO:0005576);; Cellular Component: anchored component of membrane (GO:0031225);; Biological Process: response to other organism (GO:0051707);;	--	--	General function prediction only	PREDICTED: thaumatin-like protein 1-like [Cucumis sativus]	0.000303583	1.13831	up
Csa2G369020	Cellular Component: plant-type cell wall (GO:0009505);; Biological Process: response to brassinosteroid (GO:0009741);;	--	--	General function prediction only	PREDICTED: uncharacterized protein LOC101221106 [Cucumis sativus]	3.57e-12	1.58808	up
Csa2G369140	--	--	--	Function unknown	unnamed protein product [Vitis vinifera]	0.0121796	-1.20235	down
Csa2G369740	Biological Process: nucleobase-containing compound transport (GO:0015931);; Molecular Function: nucleobase-containing compound transmembrane transporter activity (GO:0015932);; Cellular Component: integral component of membrane (GO:0016021);; Biological Process: single-organism transport (GO:0044765);;	--	--	Carbohydrate transport and metabolism	PREDICTED: purine permease 3-like [Cucumis sativus]	0.00276458	-0.80555	down
Csa2G371610	Molecular Function: dicarboxylic acid transmembrane transporter activity (GO:0005310);; Biological Process: dicarboxylic acid transport (GO:0006835);; Biological Process: mitochondrial transport (GO:0006839);; Cellular Component: integral component of membrane (GO:0016021);; Cellular Component: mitochondrial membrane (GO:0031966);; Biological Process: transmembrane transport (GO:0055085);;	K15104|0|csv:101203029|mitochondrial uncoupling protein 4-like; K15104 solute carrier family 25 (mitochondrial oxoglutarate transporter), member 11 (A)	--	Energy production and conversion	PREDICTED: mitochondrial uncoupling protein 4-like [Cucumis sativus]	0.00811039	0.656525	up
Csa2G372690	Cellular Component: intracellular membrane-bounded organelle (GO:0043231);;	--	--	Function unknown	PREDICTED: uncharacterized protein LOC101221872 [Cucumis sativus]	0.0126797	0.79106	up
Csa2G372870	Cellular Component: mitochondrion (GO:0005739);; Biological Process: response to ethylene (GO:0009723);;	--	--	Function unknown	PREDICTED: early nodulin-93-like [Cucumis sativus]	0.0375228	-0.699104	down
Csa2G373430	Molecular Function: malate dehydrogenase (decarboxylating) (NADP+) activity (GO:0004473);; Cellular Component: cytoplasm (GO:0005737);; Biological Process: malate metabolic process (GO:0006108);; Molecular Function: malate dehydrogenase (decarboxylating) (NAD+) activity (GO:0016619);; Molecular Function: metal ion binding (GO:0046872);; Molecular Function: NAD binding (GO:0051287);; Biological Pr…	K00029|0|csv:101226311|NADP-dependent malic enzyme-like; K00029 malate dehydrogenase (oxaloacetate-decarboxylating)(NADP+) [EC:1.1.1.40] (A)	Pyruvate metabolism (ko00620);; Carbon fixation in photosynthetic organisms (ko00710);; Carbon metabolism (ko01200)	Energy production and conversion	PREDICTED: NADP-dependent malic enzyme-like [Cucumis sativus]	0.000274423	0.777066	up
Csa2G373550	Molecular Function: chromatin binding (GO:0003682);; Molecular Function: binding (GO:0005488);; Cellular Component: plasma membrane (GO:0005886);; Molecular Function: Ran GTPase binding (GO:0008536);;	--	--	Function unknown	PREDICTED: E3 ubiquitin-protein ligase HERC2-like [Cucumis sativus]	0.00496039	0.73172	up
Csa2G374650	Biological Process: transport (GO:0006810);; Cellular Component: membrane (GO:0016020);;	K14638|0|csv:101224795|probable peptide transporter At1g52190-like; K14638 solute carrier family 15 (peptide/histidine transporter), member 3/4 (A)	--	Amino acid transport and metabolism	PREDICTED: probable peptide transporter At1g52190-like [Cucumis sativus]	0.0135193	1.04574	up
Csa2G377370	Molecular Function: hydrolase activity, hydrolyzing O-glycosyl compounds (GO:0004553);; Biological Process: carbohydrate metabolic process (GO:0005975);; Biological Process: response to lead ion (GO:0010288);; Biological Process: response to cadmium ion (GO:0046686);;	--	--	Inorganic ion transport and metabolism	PREDICTED: cation transport regulator-like protein 2-like [Cucumis sativus]	4.13e-23	-1.75828	down
Csa2G377970	--	--	--	Transcription	PREDICTED: oligopeptide transporter 6-like [Cucumis sativus]	0.000421146	-0.78407	down
Csa2G378010	--	--	--	Posttranslational modification, protein turnover, chaperones	PREDICTED: uncharacterized protein LOC101206272 [Cucumis sativus]	0.00546623	-0.624301	down
Csa2G379240	Biological Process: maltose metabolic process (GO:0000023);; Molecular Function: calcium ion binding (GO:0005509);; Cellular Component: chloroplast thylakoid membrane (GO:0009535);; Cellular Component: chloroplast thylakoid lumen (GO:0009543);; Cellular Component: photosystem II oxygen evolving complex (GO:0009654);; Biological Process: thylakoid membrane organization (GO:0010027);; Biological Pr…	--	--	General function prediction only	PREDICTED: psbP domain-containing protein 5, chloroplastic-like [Cucumis sativus]	1.09e-06	1.25579	up
Csa2G379370	Molecular Function: ATP binding (GO:0005524);; Biological Process: ATP catabolic process (GO:0006200);; Molecular Function: organic phosphonate transmembrane-transporting ATPase activity (GO:0015416);; Molecular Function: polyamine-transporting ATPase activity (GO:0015417);; Molecular Function: heme-transporting ATPase activity (GO:0015439);; Cellular Component: membrane (GO:0016020);;	--	--	Secondary metabolites biosynthesis, transport and catabolism	PREDICTED: pleiotropic drug resistance protein 1-like [Cucumis sativus]	0.0323867	-0.865837	down
Csa2G380030	Molecular Function: carboxylic ester hydrolase activity (GO:0004091);; Molecular Function: retinyl-palmitate esterase activity (GO:0050253);; Molecular Function: methyl indole-3-acetate esterase activity (GO:0080030);; Molecular Function: methyl salicylate esterase activity (GO:0080031);; Molecular Function: methyl jasmonate esterase activity (GO:0080032);;	K06130|0|csv:101218992|acyl-protein thioesterase 2-like; K06130 lysophospholipase II [EC:3.1.1.5] (A)	Glycerophospholipid metabolism (ko00564)	Lipid transport and metabolism	PREDICTED: acyl-protein thioesterase 2-like [Cucumis sativus]	7.21e-06	-1.2173	down
Csa2G382540	Molecular Function: DNA binding (GO:0003677);; Molecular Function: sequence-specific DNA binding transcription factor activity (GO:0003700);; Cellular Component: nucleus (GO:0005634);; Biological Process: transcription, DNA-templated (GO:0006351);; Biological Process: regulation of transcription, DNA-templated (GO:0006355);; Biological Process: gibberellic acid mediated signaling pathway (GO:0009…	--	--	Transcription	PREDICTED: ethylene-responsive transcription factor ERF003-like [Cucumis sativus]	0.0258328	-1.06668	down
Csa2G384980	Cellular Component: DNA-directed RNA polymerase IV complex (GO:0000418);; Cellular Component: DNA-directed RNA polymerase V complex (GO:0000419);; Molecular Function: DNA binding (GO:0003677);; Molecular Function: DNA-directed RNA polymerase activity (GO:0003899);; Cellular Component: DNA-directed RNA polymerase II, core complex (GO:0005665);; Biological Process: transcription, DNA-templated (GO:…	K03007|7.07948e-46|csv:101229486|DNA-directed RNA polymerases I, II, and III subunit RPABC5-like; K03007 DNA-directed RNA polymerases I, II, and III subunit RPABC5 (A)	Purine metabolism (ko00230);; Pyrimidine metabolism (ko00240);; RNA polymerase (ko03020)	Transcription	PREDICTED: DNA-directed RNA polymerases I, II, and III subunit RPABC5-like [Cucumis sativus]	0.00729162	-0.701361	down
Csa2G402640	--	--	--	Function unknown	conserved hypothetical protein [Ricinus communis]	0.00530003	0.907592	up
Csa2G403710	Cellular Component: mitochondrion (GO:0005739);; Cellular Component: plastid (GO:0009536);;	--	--	General function prediction only	PREDICTED: pentatricopeptide repeat-containing protein At4g18520-like [Cucumis sativus]	0.000514504	1.12293	up
Csa2G404730	Molecular Function: L-aspartate:2-oxoglutarate aminotransferase activity (GO:0004069);; Molecular Function: copper ion binding (GO:0005507);; Biological Process: lysine biosynthetic process via diaminopimelate (GO:0009089);; Cellular Component: chloroplast stroma (GO:0009570);; Biological Process: ethylene biosynthetic process (GO:0009693);; Biological Process: systemic acquired resistance, salic…	K10206|0|csv:101228410|aminotransferase ALD1-like; K10206 LL-diaminopimelate aminotransferase [EC:2.6.1.83] (A)	Lysine biosynthesis (ko00300);; Biosynthesis of amino acids (ko01230)	Amino acid transport and metabolism	PREDICTED: aminotransferase ALD1-like [Cucumis sativus]	0.00853175	-0.600966	down
Csa2G404760	Cellular Component: plasma membrane (GO:0005886);; Biological Process: oligopeptide transport (GO:0006857);; Biological Process: amino acid transport (GO:0006865);; Molecular Function: oligopeptide transporter activity (GO:0015198);; Biological Process: transmembrane transport (GO:0055085);;	--	--	Inorganic ion transport and metabolism	PREDICTED: probable metal-nicotianamine transporter YSL7-like [Cucumis sativus]	0.00481422	-0.665643	down
Csa2G404780	Cellular Component: plasma membrane (GO:0005886);; Biological Process: oligopeptide transport (GO:0006857);; Biological Process: amino acid transport (GO:0006865);; Molecular Function: oligopeptide transporter activity (GO:0015198);; Biological Process: transmembrane transport (GO:0055085);;	--	--	Inorganic ion transport and metabolism	PREDICTED: probable metal-nicotianamine transporter YSL7-like [Cucumis sativus]	1.33e-05	-1.44795	down
Csa2G404910	Molecular Function: catalytic activity (GO:0003824);; Molecular Function: protein kinase activity (GO:0004672);; Cellular Component: plasma membrane (GO:0005886);; Biological Process: chromatin silencing (GO:0006342);; Biological Process: cellular protein modification process (GO:0006464);; Cellular Component: plant-type cell wall (GO:0009505);; Cellular Component: chloroplast stroma (GO:0009570)…	--	--	Signal transduction mechanisms	PREDICTED: probable inactive leucine-rich repeat receptor-like protein kinase At1g66830-like [Cucumis sativus]	4.72e-05	-1.36975	down
Csa2G406670	Molecular Function: structural constituent of ribosome (GO:0003735);; Cellular Component: ribosome (GO:0005840);; Biological Process: translation (GO:0006412);; Cellular Component: chloroplast stroma (GO:0009570);; Cellular Component: thylakoid (GO:0009579);; Cellular Component: chloroplast envelope (GO:0009941);;	K02899|2.10858e-110|csv:101211246|50S ribosomal protein L27, chloroplastic-like; K02899 large subunit ribosomal protein L27 (A)	Ribosome (ko03010)	Translation, ribosomal structure and biogenesis	PREDICTED: 50S ribosomal protein L27, chloroplastic-like isoform 1 [Cucumis sativus]	0.00716331	0.622934	up
Csa2G416080	Molecular Function: transporter activity (GO:0005215);; Cellular Component: plasma membrane (GO:0005886);; Biological Process: oligopeptide transport (GO:0006857);; Cellular Component: membrane (GO:0016020);;	--	--	Inorganic ion transport and metabolism	nitrate transporter [Cucumis sativus]	3.97e-06	-1.05957	down
Csa2G418950	Molecular Function: GTP binding (GO:0005525);; Cellular Component: intracellular (GO:0005622);; Biological Process: small GTPase mediated signal transduction (GO:0007264);; Biological Process: protein transport (GO:0015031);; Biological Process: proline transport (GO:0015824);; Biological Process: vesicle-mediated transport (GO:0016192);; Cellular Component: pollen tube tip (GO:0090404);;	K07976|0|csv:101215243|septum-promoting GTP-binding protein 1-like; K07976 Rab family, other (A)	--	General function prediction only	PREDICTED: septum-promoting GTP-binding protein 1-like [Cucumis sativus]	0.0142238	-1.00272	down
Csa2G420980	--	K08486|0|csv:101207292|putative syntaxin-131-like; K08486 syntaxin 1B/2/3 (A)	SNARE interactions in vesicular transport (ko04130)	Intracellular trafficking, secretion, and vesicular transport	PREDICTED: putative syntaxin-131-like [Cucumis sativus]	0.00187755	-1.06333	down
Csa2G423560	Biological Process: response to UV-B (GO:0010224);;	--	--	Function unknown	PREDICTED: uncharacterized protein LOC101206571 [Cucumis sativus]	9.11e-05	-0.893183	down
Csa2G423700	Molecular Function: manganese ion transmembrane transporter activity (GO:0005384);; Cellular Component: vacuolar membrane (GO:0005774);; Cellular Component: Golgi apparatus (GO:0005794);; Cellular Component: plasma membrane (GO:0005886);; Biological Process: cellular iron ion homeostasis (GO:0006879);; Cellular Component: plasmodesma (GO:0009506);; Biological Process: response to nematode (GO:000…	K12347|0|csv:101211711|metal transporter Nramp4-like; K12347 natural resistance-associated macrophage protein (A)	--	Inorganic ion transport and metabolism	PREDICTED: metal transporter Nramp4-like [Cucumis sativus]	0.0404879	-0.592762	down
Csa2G424710	Molecular Function: nucleic acid binding (GO:0003676);; Biological Process: metabolic process (GO:0008152);; Molecular Function: arginine decarboxylase activity (GO:0008792);; Cellular Component: plastid (GO:0009536);; Molecular Function: hydrolase activity (GO:0016787);; Molecular Function: pyridoxal phosphate binding (GO:0030170);;	--	--	Amino acid transport and metabolism	PREDICTED: arginine decarboxylase-like [Cucumis sativus]	0.000633092	0.950639	up
Csa2G427340	Biological Process: MAPK cascade (GO:0000165);; Molecular Function: protein serine/threonine kinase activity (GO:0004674);; Molecular Function: ATP binding (GO:0005524);; Cellular Component: extracellular region (GO:0005576);; Cellular Component: plasma membrane (GO:0005886);; Biological Process: regulation of transcription, DNA-templated (GO:0006355);; Biological Process: protein phosphorylation…	--	--	Signal transduction mechanisms	PREDICTED: probable LRR receptor-like serine/threonine-protein kinase At4g37250-like [Cucumis sativus]	0.000895077	0.817498	up
Csa2G433350	Molecular Function: ATP binding (GO:0005524);; Biological Process: phenylpropanoid metabolic process (GO:0009698);; Biological Process: anthocyanin-containing compound biosynthetic process (GO:0009718);; Biological Process: response to sucrose (GO:0009744);; Biological Process: response to UV-B (GO:0010224);; Biological Process: pollen exine formation (GO:0010584);; Molecular Function: 4-coumarat…	K01904|0|csv:101221344|4-coumarate--CoA ligase 3-like; K01904 4-coumarate--CoA ligase [EC:6.2.1.12] (A)	Ubiquinone and other terpenoid-quinone biosynthesis (ko00130);; Phenylalanine metabolism (ko00360);; Phenylpropanoid biosynthesis (ko00940)	Coenzyme transport and metabolism	PREDICTED: 4-coumarate--CoA ligase 3-like [Cucumis sativus]	4.09e-05	0.783141	up
Csa2G437040	Molecular Function: monooxygenase activity (GO:0004497);; Molecular Function: iron ion binding (GO:0005506);; Cellular Component: endoplasmic reticulum (GO:0005783);; Molecular Function: electron carrier activity (GO:0009055);; Molecular Function: oxidoreductase activity, acting on paired donors, with incorporation or reduction of molecular oxygen (GO:0016705);; Molecular Function: oxygen binding…	--	--	Secondary metabolites biosynthesis, transport and catabolism	PREDICTED: cytochrome P450 89A2-like [Cucumis sativus]	0.000776105	1.01799	up
Csa2G437130	Biological Process: response to stimulus (GO:0050896);;	--	--	Function unknown	PREDICTED: S-norcoclaurine synthase-like isoform 1 [Cucumis sativus]	0.00647874	0.779193	up
Csa3G002750	Biological Process: response to bacterium (GO:0009617);; Biological Process: induced systemic resistance (GO:0009682);; Biological Process: response to ethylene (GO:0009723);; Biological Process: single-organism process (GO:0044699);;	--	--	General function prediction only	PREDICTED: thaumatin-like protein 1-like [Cucumis sativus]	0.000412281	0.863167	up
Csa3G002930	Cellular Component: mitochondrion (GO:0005739);; Biological Process: cellular aromatic compound metabolic process (GO:0006725);; Cellular Component: chloroplast (GO:0009507);; Molecular Function: carbon-carbon lyase activity (GO:0016830);;	--	--	Function unknown	PREDICTED: 2-keto-3-deoxy-L-rhamnonate aldolase-like [Cucumis sativus]	0.00511755	0.967303	up
Csa3G004500	Cellular Component: plasma membrane (GO:0005886);; Biological Process: cellular response to nitrogen starvation (GO:0006995);; Molecular Function: urea transmembrane transporter activity (GO:0015204);; Molecular Function: solute:sodium symporter activity (GO:0015370);; Cellular Component: integral component of membrane (GO:0016021);; Biological Process: sodium ion transmembrane transport (GO:0035…	--	--	Inorganic ion transport and metabolism	PREDICTED: urea-proton symporter DUR3-like [Cucumis sativus]	0.00045928	-0.959442	down
Csa3G005570	Biological Process: protein targeting to membrane (GO:0006612);; Cellular Component: chloroplast (GO:0009507);; Biological Process: response to abiotic stimulus (GO:0009628);; Biological Process: salicylic acid mediated signaling pathway (GO:0009863);; Biological Process: jasmonic acid mediated signaling pathway (GO:0009867);; Biological Process: regulation of plant-type hypersensitive response (…	--	--	Function unknown	PREDICTED: uncharacterized protein LOC101211606 [Cucumis sativus]	0.000113349	-0.702339	down
Csa3G006640	Molecular Function: DNA binding (GO:0003677);; Molecular Function: DNA (cytosine-5-)-methyltransferase activity (GO:0003886);; Cellular Component: nucleus (GO:0005634);; Biological Process: DNA replication (GO:0006260);; Biological Process: chromatin silencing (GO:0006342);; Biological Process: histone modification (GO:0016570);; Molecular Function: transferase activity, transferring acyl groups …	K00558|0|csv:101207925|DNA (cytosine-5)-methyltransferase CMT2-like; K00558 DNA (cytosine-5)-methyltransferase 1 [EC:2.1.1.37] (A)	Cysteine and methionine metabolism (ko00270)	Chromatin structure and dynamics	PREDICTED: DNA (cytosine-5)-methyltransferase CMT2-like [Cucumis sativus]	3.17e-05	-0.947408	down
Csa3G006670	Cellular Component: Golgi apparatus (GO:0005794);; Cellular Component: plasma membrane (GO:0005886);; Cellular Component: plasmodesma (GO:0009506);; Cellular Component: chloroplast (GO:0009507);;	--	--	Function unknown	PREDICTED: uncharacterized membrane protein C2G11.09-like [Cucumis sativus]	0.0038358	-0.766442	down
Csa3G008320	Molecular Function: shikimate kinase activity (GO:0004765);; Molecular Function: ATP binding (GO:0005524);; Biological Process: glycine catabolic process (GO:0006546);; Biological Process: unsaturated fatty acid biosynthetic process (GO:0006636);; Biological Process: oxidoreduction coenzyme metabolic process (GO:0006733);; Biological Process: vitamin metabolic process (GO:0006766);; Biological Pr…	--	--	General function prediction only	PREDICTED: uncharacterized protein LOC101203272 [Cucumis sativus]	0.0352344	0.630858	up
Csa3G009490	Molecular Function: RNA binding (GO:0003723);; Biological Process: rRNA processing (GO:0006364);; Cellular Component: chloroplast stroma (GO:0009570);; Cellular Component: thylakoid (GO:0009579);; Biological Process: chloroplast relocation (GO:0009902);; Biological Process: thylakoid membrane organization (GO:0010027);; Biological Process: photosynthesis (GO:0015979);; Biological Process: chlorop…	--	--	RNA processing and modification	PREDICTED: 31 kDa ribonucleoprotein, chloroplastic-like [Cucumis sativus]	0.00546623	0.814532	up
Csa3G011810	Cellular Component: chloroplast (GO:0009507);; Biological Process: malate transport (GO:0015743);;	--	--	Inorganic ion transport and metabolism	PREDICTED: uncharacterized protein LOC101203266 [Cucumis sativus]	0.00399733	0.777044	up
Csa3G011820	Biological Process: aromatic amino acid family biosynthetic process (GO:0009073);; Cellular Component: chloroplast (GO:0009507);; Cellular Component: plastid (GO:0009536);; Biological Process: embryo development ending in seed dormancy (GO:0009793);; Biological Process: stomatal complex morphogenesis (GO:0010103);; Biological Process: iron-sulfur cluster assembly (GO:0016226);; Biological Process…	--	--	General function prediction only	PREDICTED: pentatricopeptide repeat-containing protein At5g46580, chloroplastic-like [Cucumis sativus]	0.000514504	0.915147	up
Csa3G016930	Cellular Component: cytosol (GO:0005829);; Cellular Component: plasma membrane (GO:0005886);; Biological Process: metabolic process (GO:0008152);; Molecular Function: phosphoglycolate phosphatase activity (GO:0008967);;	--	--	General function prediction only	PREDICTED: uncharacterized protein HI_0488-like [Cucumis sativus]	0.000401849	-0.707249	down
Csa3G017040	Biological Process: cytokinesis (GO:0000910);; Molecular Function: SNAP receptor activity (GO:0005484);; Cellular Component: plasma membrane (GO:0005886);; Biological Process: membrane fusion (GO:0006944);; Molecular Function: protein transporter activity (GO:0008565);; Cellular Component: cell plate (GO:0009504);; Biological Process: protein transport (GO:0015031);; Biological Process: vesicle-m…	K08494|2.01537e-179|csv:101208413|novel plant SNARE 11-like; K08494 novel plant SNARE (A)	--	Intracellular trafficking, secretion, and vesicular transport	PREDICTED: novel plant SNARE 11-like [Cucumis sativus]	0.0241031	0.776082	up
Csa3G017090	Molecular Function: protein serine/threonine kinase activity (GO:0004674);; Molecular Function: ATP binding (GO:0005524);; Biological Process: protein phosphorylation (GO:0006468);;	K14498|0|csv:101228798|serine/threonine-protein kinase SAPK3-like; K14498 serine/threonine-protein kinase SRK2 [EC:2.7.11.1] (A)	Plant hormone signal transduction (ko04075)	Signal transduction mechanisms	PREDICTED: serine/threonine-protein kinase SAPK3-like [Cucumis sativus]	0.00953124	-0.65273	down
Csa3G017120	Biological Process: protein peptidyl-prolyl isomerization (GO:0000413);; Molecular Function: DNA binding (GO:0003677);; Molecular Function: peptidyl-prolyl cis-trans isomerase activity (GO:0003755);; Molecular Function: nuclease activity (GO:0004518);; Cellular Component: cytoplasm (GO:0005737);; Biological Process: DNA metabolic process (GO:0006259);; Biological Process: protein folding (GO:0006…	--	--	Replication, recombination and repair	PREDICTED: uncharacterized protein LOC101206948 [Cucumis sativus]	0.00449048	-0.898678	down
Csa3G017130	--	--	--	Function unknown	PREDICTED: uncharacterized protein LOC101206707 [Cucumis sativus]	0.000643826	-0.826772	down
Csa3G017220	Molecular Function: RNA binding (GO:0003723);; Molecular Function: structural constituent of ribosome (GO:0003735);; Cellular Component: ribosome (GO:0005840);; Biological Process: translation (GO:0006412);; Cellular Component: chloroplast stroma (GO:0009570);; Biological Process: post-embryonic development (GO:0009791);; Biological Process: embryo development ending in seed dormancy (GO:0009793)…	K02884|1.05973e-90|csv:101231281|50S ribosomal protein L19, chloroplastic-like; K02884 large subunit ribosomal protein L19 (A)	Ribosome (ko03010)	Translation, ribosomal structure and biogenesis	PREDICTED: 50S ribosomal protein L19, chloroplastic-like [Cucumis sativus]	0.000156448	0.903402	up
Csa3G017320	Molecular Function: DNA binding (GO:0003677);; Molecular Function: sequence-specific DNA binding transcription factor activity (GO:0003700);; Cellular Component: nucleus (GO:0005634);; Biological Process: regulation of transcription, DNA-templated (GO:0006355);;	K09286|1.51882e-153|csv:101227287|ethylene-responsive transcription factor 1A-like; K09286 EREBP-like factor (A)	--	Transcription	PREDICTED: ethylene-responsive transcription factor 1A-like [Cucumis sativus]	0.000108875	1.04867	up
Csa3G027720	Cellular Component: plasma membrane (GO:0005886);; Biological Process: oligopeptide transport (GO:0006857);; Biological Process: response to water deprivation (GO:0009414);; Biological Process: response to nitrate (GO:0010167);; Molecular Function: nitrate transmembrane transporter activity (GO:0015112);; Biological Process: nitrate transport (GO:0015706);; Cellular Component: integral component …	K14638|0|csv:101225620|nitrate transporter 1.1-like; K14638 solute carrier family 15 (peptide/histidine transporter), member 3/4 (A)	--	Inorganic ion transport and metabolism	PREDICTED: nitrate transporter 1.1-like [Cucumis sativus]	0.0192673	-0.695764	down
Csa3G036410	Molecular Function: protein serine/threonine kinase activity (GO:0004674);; Molecular Function: ATP binding (GO:0005524);; Cellular Component: plasma membrane (GO:0005886);; Biological Process: protein phosphorylation (GO:0006468);; Biological Process: transmembrane receptor protein tyrosine kinase signaling pathway (GO:0007169);; Cellular Component: integral component of membrane (GO:0016021);; …	--	--	Signal transduction mechanisms	PREDICTED: LRR receptor-like serine/threonine-protein kinase GSO2-like [Cucumis sativus]	0.00550335	-0.734309	down
Csa3G038120	Molecular Function: superoxide dismutase activity (GO:0004784);; Biological Process: superoxide metabolic process (GO:0006801);; Biological Process: cellular copper ion homeostasis (GO:0006878);; Cellular Component: chloroplast stroma (GO:0009570);; Molecular Function: superoxide dismutase copper chaperone activity (GO:0016532);; Biological Process: metal ion transport (GO:0030001);; Biological P…	K04569|0|csv:101229864|copper chaperone for superoxide dismutase-like; K04569 copper chaperone for superoxide dismutase (A)	--	Inorganic ion transport and metabolism	PREDICTED: copper chaperone for superoxide dismutase-like [Cucumis sativus]	0.000149111	0.762899	up
Csa3G038190	Molecular Function: phospholipase D activity (GO:0004630);; Molecular Function: calcium ion binding (GO:0005509);; Molecular Function: protein binding (GO:0005515);; Molecular Function: phosphatidylinositol-4,5-bisphosphate binding (GO:0005546);; Cellular Component: nucleus (GO:0005634);; Cellular Component: plasmodesma (GO:0009506);; Biological Process: defense response to bacterium, incompatibl…	K01115|0|csv:101208016|phospholipase D beta 1-like; K01115 phospholipase D1/2 [EC:3.1.4.4] (A)	Glycerophospholipid metabolism (ko00564);; Ether lipid metabolism (ko00565);; Endocytosis (ko04144)	Lipid transport and metabolism	PREDICTED: phospholipase D beta 1-like [Cucumis sativus]	0.00567761	-0.921598	down
Csa3G038760	Molecular Function: nucleic acid binding (GO:0003676);; Molecular Function: RNA helicase activity (GO:0003724);; Molecular Function: ATP binding (GO:0005524);; Cellular Component: mitochondrion (GO:0005739);; Molecular Function: ATP-dependent helicase activity (GO:0008026);; Cellular Component: chloroplast (GO:0009507);; Biological Process: plasmodesma organization (GO:0009663);; Biological Proce…	--	--	RNA processing and modification	PREDICTED: DEAD-box ATP-dependent RNA helicase 47, mitochondrial-like [Cucumis sativus]	0.0179278	0.611349	up
Csa3G045120	Molecular Function: serine-type peptidase activity (GO:0008236);; Molecular Function: oxidoreductase activity (GO:0016491);; Biological Process: single-organism metabolic process (GO:0044710);; Biological Process: organic substance metabolic process (GO:0071704);;	--	--	Posttranslational modification, protein turnover, chaperones	PREDICTED: subtilisin-like protease-like [Cucumis sativus]	0.00250669	-1.38243	down
Csa3G046230	Molecular Function: O-methyltransferase activity (GO:0008171);; Biological Process: methylation (GO:0032259);; Molecular Function: protein dimerization activity (GO:0046983);;	K13066|3.09048e-78|csv:101214916|caffeic acid 3-O-methyltransferase-like; K13066 caffeic acid 3-O-methyltransferase [EC:2.1.1.68] (A)	Phenylpropanoid biosynthesis (ko00940)	General function prediction only	PREDICTED: caffeic acid 3-O-methyltransferase-like [Cucumis sativus]	0.00655856	0.853176	up
Csa3G062590	--	--	--	Function unknown	PREDICTED: uncharacterized protein LOC101221408 [Cucumis sativus]	0.00166533	-0.939061	down
Csa3G062600	Molecular Function: binding (GO:0005488);; Biological Process: DNA replication (GO:0006260);; Cellular Component: microtubule cytoskeleton (GO:0015630);; Biological Process: gene silencing (GO:0016458);; Biological Process: regulation of nucleobase-containing compound metabolic process (GO:0019219);; Biological Process: regulation of gene expression, epigenetic (GO:0040029);; Cellular Component: …	K10400|0|csv:101203593|kinesin-like protein KIN12A-like; K10400 kinesin family member 15 (A)	--	Cytoskeleton	PREDICTED: kinesin-like protein KIN12A-like [Cucumis sativus]	0.0132111	1.19399	up
Csa3G064200	Molecular Function: GTPase activity (GO:0003924);; Molecular Function: structural molecule activity (GO:0005198);; Molecular Function: GTP binding (GO:0005525);; Cellular Component: microtubule (GO:0005874);; Biological Process: GTP catabolic process (GO:0006184);; Biological Process: microtubule-based process (GO:0007017);; Biological Process: pyrimidine ribonucleotide biosynthetic process (GO:0…	K03531|0|csv:101222908|cell division protein FtsZ homolog 1, chloroplastic-like; K03531 cell division protein FtsZ (A)	--	General function prediction only	PREDICTED: cell division protein FtsZ homolog 1, chloroplastic-like [Cucumis sativus]	0.000435557	0.837404	up
Csa3G073820	Biological Process: polysaccharide catabolic process (GO:0000272);; Biological Process: cytokinesis (GO:0000910);; Biological Process: microtubule bundle formation (GO:0001578);; Cellular Component: nucleus (GO:0005634);; Cellular Component: spindle (GO:0005819);; Cellular Component: cytosol (GO:0005829);; Biological Process: starch metabolic process (GO:0005982);; Biological Process: microtubule…	K16732|0|csv:101217855|65-kDa microtubule-associated protein 1-like; K16732 protein regulator of cytokinesis 1 (A)	--	Cytoskeleton	PREDICTED: 65-kDa microtubule-associated protein 1-like [Cucumis sativus]	0.000181429	0.885084	up
Csa3G073840	Molecular Function: 3-deoxy-7-phosphoheptulonate synthase activity (GO:0003849);; Biological Process: aromatic amino acid family biosynthetic process (GO:0009073);; Biological Process: chorismate biosynthetic process (GO:0009423);; Cellular Component: plastid (GO:0009536);; Biological Process: response to wounding (GO:0009611);; Biological Process: response to bacterium (GO:0009617);; Biological …	K01626|0|csv:101230829|phospho-2-dehydro-3-deoxyheptonate aldolase 2, chloroplastic-like; K01626 3-deoxy-7-phosphoheptulonate synthase [EC:2.5.1.54] (A)	Phenylalanine, tyrosine and tryptophan biosynthesis (ko00400);; Biosynthesis of amino acids (ko01230)	Amino acid transport and metabolism	PREDICTED: phospho-2-dehydro-3-deoxyheptonate aldolase 2, chloroplastic-like [Cucumis sativus]	8.24e-06	1.06854	up
Csa3G073870	Biological Process: maltose metabolic process (GO:0000023);; Biological Process: protein peptidyl-prolyl isomerization (GO:0000413);; Molecular Function: peptidyl-prolyl cis-trans isomerase activity (GO:0003755);; Biological Process: protein folding (GO:0006457);; Cellular Component: chloroplast stroma (GO:0009570);; Biological Process: chloroplast relocation (GO:0009902);; Cellular Component: ch…	--	--	Posttranslational modification, protein turnover, chaperones	PREDICTED: trigger factor-like protein TIG-like [Cucumis sativus]	1.85e-09	1.55701	up
Csa3G074480	--	--	--	Function unknown	conserved hypothetical protein [Ricinus communis]	0.0465061	0.718561	up
Csa3G075990	Molecular Function: hydrolase activity, acting on ester bonds (GO:0016788);;	--	--	General function prediction only	PREDICTED: LOW QUALITY PROTEIN: GDSL esterase/lipase At5g55050-like [Cucumis sativus]	5.39e-09	-1.08293	down
Csa3G076570	--	--	--	--	PREDICTED: uncharacterized protein LOC100260689 [Vitis vinifera]	0.0238963	-1.09684	down
Csa3G076580	Cellular Component: mitochondrion (GO:0005739);; Cellular Component: vacuole (GO:0005773);; Biological Process: gluconeogenesis (GO:0006094);; Biological Process: glycolytic process (GO:0006096);; Cellular Component: chloroplast stroma (GO:0009570);; Cellular Component: thylakoid (GO:0009579);; Biological Process: response to salt stress (GO:0009651);; Cellular Component: chloroplast envelope (GO…	--	--	Translation, ribosomal structure and biogenesis	chordin [Cucumis sativus]	0.00919179	1.23558	up
Csa3G077580	Molecular Function: endoribonuclease activity (GO:0004521);; Cellular Component: mitochondrion (GO:0005739);; Cellular Component: vacuole (GO:0005773);; Biological Process: gluconeogenesis (GO:0006094);; Biological Process: glycolytic process (GO:0006096);; Cellular Component: chloroplast stroma (GO:0009570);; Cellular Component: thylakoid (GO:0009579);; Biological Process: response to salt stres…	--	--	Translation, ribosomal structure and biogenesis	PREDICTED: ribonuclease UK114-like [Cucumis sativus]	0.00132179	0.712665	up
Csa3G078250	Biological Process: pentose-phosphate shunt (GO:0006098);; Biological Process: phosphatidylglycerol biosynthetic process (GO:0006655);; Cellular Component: chloroplast stroma (GO:0009570);; Biological Process: isopentenyl diphosphate biosynthetic process, methylerythritol 4-phosphate pathway (GO:0019288);; Biological Process: response to karrikin (GO:0080167);; Biological Process: granum assembly…	--	--	Intracellular trafficking, secretion, and vesicular transport	PREDICTED: protein LHCP TRANSLOCATION DEFECT-like [Cucumis sativus]	0.00082655	0.866562	up
Csa3G081380	Cellular Component: chloroplast stroma (GO:0009570);;	--	--	Function unknown	PREDICTED: uncharacterized protein LOC101210146 [Cucumis sativus]	0.00870422	1.17379	up
Csa3G098540	Molecular Function: structural constituent of ribosome (GO:0003735);; Cellular Component: chloroplast stroma (GO:0009570);; Cellular Component: chloroplast envelope (GO:0009941);; Cellular Component: large ribosomal subunit (GO:0015934);; Biological Process: isopentenyl diphosphate biosynthetic process, methylerythritol 4-phosphate pathway (GO:0019288);; Molecular Function: rRNA binding (GO:00198…	K02895|3.96271e-112|csv:101209475|50S ribosomal protein L24, chloroplastic-like; K02895 large subunit ribosomal protein L24 (A)	Ribosome (ko03010)	Translation, ribosomal structure and biogenesis	PREDICTED: 50S ribosomal protein L24, chloroplastic-like [Cucumis sativus]	0.00218626	0.79513	up
Csa3G099680	Molecular Function: structural molecule activity (GO:0005198);; Cellular Component: photosystem I (GO:0009522);; Cellular Component: photosystem II (GO:0009523);; Cellular Component: chloroplast thylakoid membrane (GO:0009535);; Biological Process: photosynthesis, light harvesting (GO:0009765);; Cellular Component: integral component of membrane (GO:0016021);; Molecular Function: chlorophyll bind…	K08914|0|csv:101223835|chlorophyll a-b binding protein 13, chloroplastic-like; K08914 light-harvesting complex II chlorophyll a/b binding protein 3 (A)	Photosynthesis - antenna proteins (ko00196)	General function prediction only	PREDICTED: chlorophyll a-b binding protein 13, chloroplastic-like [Cucumis sativus]	1.07e-07	0.97375	up
Csa3G100780	Biological Process: protein peptidyl-prolyl isomerization (GO:0000413);; Molecular Function: peptidyl-prolyl cis-trans isomerase activity (GO:0003755);; Biological Process: protein folding (GO:0006457);; Cellular Component: chloroplast thylakoid membrane (GO:0009535);; Cellular Component: chloroplast thylakoid lumen (GO:0009543);; Biological Process: stomatal complex morphogenesis (GO:0010103);; …	--	--	Posttranslational modification, protein turnover, chaperones	PREDICTED: peptidyl-prolyl cis-trans isomerase CYP37, chloroplastic-like [Cucumis sativus]	0.00259522	0.788844	up
Csa3G104340	Cellular Component: plasma membrane (GO:0005886);; Biological Process: glucuronoxylan metabolic process (GO:0010413);; Biological Process: xylan biosynthetic process (GO:0045492);;	--	--	General function prediction only	PREDICTED: uncharacterized protein LOC101203051 [Cucumis sativus]	0.00847254	0.773464	up
Csa3G110670	Molecular Function: binding (GO:0005488);;	--	--	Transcription	PREDICTED: zinc finger CCCH domain-containing protein 19-like [Cucumis sativus]	0.0223758	0.682212	up
Csa3G114520	Cellular Component: endosome (GO:0005768);; Cellular Component: Golgi apparatus (GO:0005794);; Cellular Component: trans-Golgi network (GO:0005802);; Biological Process: metabolic process (GO:0008152);; Cellular Component: membrane (GO:0016020);; Molecular Function: glucuronosyl-N-acetylglucosaminyl-proteoglycan 4-alpha-N-acetylglucosaminyltransferase activity (GO:0050508);;	--	--	Carbohydrate transport and metabolism;; Cell wall/membrane/envelope biogenesis;; Extracellular structures	PREDICTED: LOW QUALITY PROTEIN: probable glycosyltransferase At3g07620-like, partial [Cucumis sativus]	0.0282914	0.725861	up
Csa3G115620	Biological Process: maltose metabolic process (GO:0000023);; Molecular Function: iron ion binding (GO:0005506);; Biological Process: unsaturated fatty acid biosynthetic process (GO:0006636);; Biological Process: phosphatidylglycerol biosynthetic process (GO:0006655);; Molecular Function: electron carrier activity (GO:0009055);; Cellular Component: chloroplast envelope (GO:0009941);; Molecular Fun…	K15747|0|csv:101215492|protein LUTEIN DEFICIENT 5, chloroplastic-like; K15747 beta-ring hydroxylase [EC:1.14.-.-] (A)	Carotenoid biosynthesis (ko00906)	Secondary metabolites biosynthesis, transport and catabolism	PREDICTED: protein LUTEIN DEFICIENT 5, chloroplastic-like [Cucumis sativus]	0.00255671	0.643138	up
Csa3G116630	Molecular Function: phosphorelay response regulator activity (GO:0000156);; Biological Process: phosphorelay signal transduction system (GO:0000160);; Cellular Component: plasma membrane (GO:0005886);; Biological Process: regulation of transcription, DNA-templated (GO:0006355);; Cellular Component: plasmodesma (GO:0009506);; Biological Process: intracellular signal transduction (GO:0035556);;	--	--	Function unknown	PREDICTED: uncharacterized protein LOC101215966 [Cucumis sativus]	0.000712867	-1.3808	down
Csa3G116640	Molecular Function: binding (GO:0005488);; Biological Process: regulation of transcription, DNA-templated (GO:0006355);;	--	--	Transcription	PREDICTED: transcription factor bHLH67-like [Cucumis sativus]	0.000183846	-0.90829	down
Csa3G118040	Biological Process: response to molecule of bacterial origin (GO:0002237);; Cellular Component: cytosol (GO:0005829);; Biological Process: systemic acquired resistance (GO:0009627);; Biological Process: salicylic acid biosynthetic process (GO:0009697);; Biological Process: salicylic acid mediated signaling pathway (GO:0009863);; Biological Process: negative regulation of defense response (GO:0031…	--	--	Carbohydrate transport and metabolism	PREDICTED: uncharacterized protein LOC101221665 [Cucumis sativus]	0.0158495	-1.14502	down
Csa3G118090	Biological Process: protein peptidyl-prolyl isomerization (GO:0000413);; Molecular Function: peptidyl-prolyl cis-trans isomerase activity (GO:0003755);; Molecular Function: protein tyrosine phosphatase activity (GO:0004725);; Molecular Function: FK506 binding (GO:0005528);; Cellular Component: extracellular region (GO:0005576);; Biological Process: rRNA processing (GO:0006364);; Biological Proces…	--	--	Posttranslational modification, protein turnover, chaperones	PREDICTED: peptidyl-prolyl cis-trans isomerase FKBP20-2, chloroplastic-like [Cucumis sativus]	1.36e-05	1.05102	up
Csa3G119250	--	--	--	Function unknown	PREDICTED: uncharacterized membrane protein At1g16860-like [Cucumis sativus]	0.0209949	1.13978	up
Csa3G119310	--	--	--	Function unknown	PREDICTED: uncharacterized protein LOC101205715 [Cucumis sativus]	0.00483736	0.667495	up
Csa3G119570	Cellular Component: plasma membrane (GO:0005886);;	--	--	Function unknown	PREDICTED: uncharacterized protein LOC101209825 [Cucumis sativus]	0.032424	0.960347	up
Csa3G119660	Biological Process: maltose metabolic process (GO:0000023);; Molecular Function: calcium ion binding (GO:0005509);; Biological Process: pentose-phosphate shunt (GO:0006098);; Cellular Component: nitrite reductase complex [NAD(P)H] (GO:0009344);; Cellular Component: chloroplast thylakoid lumen (GO:0009543);; Cellular Component: photosystem II oxygen evolving complex (GO:0009654);; Biological Proce…	K08901|2.17433e-135|csv:101210810|psbQ-like protein 1, chloroplastic-like; K08901 photosystem II oxygen-evolving enhancer protein 3 (A)	Photosynthesis (ko00195)	General function prediction only	PREDICTED: psbQ-like protein 1, chloroplastic-like [Cucumis sativus]	0.001637	0.64229	up
Csa3G119690	Biological Process: sulfur amino acid metabolic process (GO:0000096);; Biological Process: MAPK cascade (GO:0000165);; Molecular Function: catalytic activity (GO:0003824);; Molecular Function: hydrolase activity, hydrolyzing O-glycosyl compounds (GO:0004553);; Molecular Function: protein binding (GO:0005515);; Biological Process: rRNA processing (GO:0006364);; Biological Process: glycine cataboli…	K17525|0|csv:101206972|uncharacterized LOC101206972; K17525 chitinase domain-containing protein 1 (A)	--	Function unknown	PREDICTED: uncharacterized LOC101206972 [Cucumis sativus]	0.00343187	0.603207	up
Csa3G120410	Cellular Component: plasma membrane (GO:0005886);; Biological Process: tryptophan catabolic process (GO:0006569);; Biological Process: response to mechanical stimulus (GO:0009612);; Biological Process: indoleacetic acid biosynthetic process (GO:0009684);; Cellular Component: anchored component of membrane (GO:0031225);;	--	--	--	PREDICTED: arabinogalactan peptide 20-like [Cucumis sativus]	0.000155001	1.35054	up
Csa3G120500	Molecular Function: lysozyme activity (GO:0003796);; Biological Process: carbohydrate metabolic process (GO:0005975);;	K01183|0|csv:101216129|acidic endochitinase-like; K01183 chitinase [EC:3.2.1.14] (A)	Amino sugar and nucleotide sugar metabolism (ko00520)	Carbohydrate transport and metabolism	PREDICTED: acidic endochitinase-like [Cucumis sativus]	0.00190958	1.36361	up
Csa3G121020	Cellular Component: membrane (GO:0016020);;	--	--	Intracellular trafficking, secretion, and vesicular transport	PREDICTED: reticulon-like protein B5-like [Cucumis sativus]	0.00136395	-0.758769	down
Csa3G121660	Molecular Function: structural constituent of ribosome (GO:0003735);; Biological Process: translation (GO:0006412);; Cellular Component: chloroplast stroma (GO:0009570);; Cellular Component: chloroplast envelope (GO:0009941);; Cellular Component: membrane (GO:0016020);; Biological Process: isopentenyl diphosphate biosynthetic process, methylerythritol 4-phosphate pathway (GO:0019288);; Biological…	K02931|1.52852e-155|csv:101218820|50S ribosomal protein L5, chloroplastic-like; K02931 large subunit ribosomal protein L5 (A)	Ribosome (ko03010)	Translation, ribosomal structure and biogenesis	PREDICTED: 50S ribosomal protein L5, chloroplastic-like [Cucumis sativus]	2.16e-05	1.0201	up
Csa3G121720	Molecular Function: polygalacturonase activity (GO:0004650);; Cellular Component: extracellular region (GO:0005576);; Biological Process: carbohydrate metabolic process (GO:0005975);; Cellular Component: integral component of membrane (GO:0016021);;	--	--	General function prediction only	PREDICTED: probable polygalacturonase-like [Cucumis sativus]	0.00413602	0.769943	up
Csa3G122580	Biological Process: membrane fusion (GO:0006944);; Molecular Function: zinc ion binding (GO:0008270);; Molecular Function: actin filament binding (GO:0051015);; Biological Process: actin filament bundle assembly (GO:0051017);;	K09377|1.0446e-140|csv:101204422|pollen-specific protein SF3-like; K09377 cysteine and glycine-rich protein (A)	--	Signal transduction mechanisms;; Cytoskeleton	PREDICTED: pollen-specific protein SF3-like [Cucumis sativus]	0.00759902	0.891173	up
Csa3G123710	--	--	--	Posttranslational modification, protein turnover, chaperones	PREDICTED: uncharacterized protein LOC101206103 [Cucumis sativus]	0.0136616	1.01018	up
Csa3G126190	Molecular Function: protein kinase activity (GO:0004672);; Molecular Function: protein serine/threonine kinase activity (GO:0004674);; Molecular Function: ATP binding (GO:0005524);; Cellular Component: plasma membrane (GO:0005886);; Biological Process: protein phosphorylation (GO:0006468);; Biological Process: transmembrane receptor protein tyrosine kinase signaling pathway (GO:0007169);; Biologi…	--	--	Signal transduction mechanisms	PREDICTED: probable LRR receptor-like serine/threonine-protein kinase At1g34110-like [Cucumis sativus]	0.000480301	0.882621	up
Csa3G126750	Molecular Function: metalloendopeptidase activity (GO:0004222);; Cellular Component: mitochondrial inner membrane (GO:0005743);; Biological Process: proteolysis (GO:0006508);; Cellular Component: chloroplast (GO:0009507);; Biological Process: embryo development (GO:0009790);; Biological Process: mRNA modification (GO:0016556);; Biological Process: threonylcarbamoyladenosine biosynthetic process (…	K01409|0|csv:101228461|probable tRNA threonylcarbamoyladenosine biosynthesis protein Gcp-like; K01409 N6-L-threonylcarbamoyladenine synthase [EC:2.3.1.234] (A)	--	Posttranslational modification, protein turnover, chaperones	PREDICTED: probable tRNA threonylcarbamoyladenosine biosynthesis protein Gcp-like [Cucumis sativus]	0.000155904	0.936847	up
Csa3G127020	Cellular Component: mitochondrion (GO:0005739);; Biological Process: rRNA processing (GO:0006364);; Biological Process: tRNA metabolic process (GO:0006399);; Cellular Component: chloroplast (GO:0009507);; Biological Process: chloroplast organization (GO:0009658);; Biological Process: isopentenyl diphosphate biosynthetic process, methylerythritol 4-phosphate pathway (GO:0019288);; Biological Proce…	--	--	General function prediction only	PREDICTED: pentatricopeptide repeat-containing protein At1g02150-like [Cucumis sativus]	0.00370661	0.789768	up
Csa3G127030	Biological Process: regulation of cyclin-dependent protein serine/threonine kinase activity (GO:0000079);; Molecular Function: cyclin-dependent protein serine/threonine kinase activity (GO:0004693);; Biological Process: stomatal lineage progression (GO:0010440);; Molecular Function: kinase activity (GO:0016301);; Molecular Function: protein kinase binding (GO:0019901);;	--	--	General function prediction only	PREDICTED: cyclin-U4-1-like [Cucumis sativus]	0.00100957	1.27857	up
Csa3G127140	--	--	--	Function unknown	PREDICTED: uncharacterized protein LOC101220015 [Cucumis sativus]	0.013171	-0.607953	down
Csa3G128880	Cellular Component: nucleus (GO:0005634);; Cellular Component: mitochondrion (GO:0005739);; Cellular Component: vacuolar membrane (GO:0005774);; Cellular Component: chloroplast envelope (GO:0009941);; Biological Process: single-organism transport (GO:0044765);;	--	--	Function unknown	PREDICTED: uncharacterized protein LOC101205636 [Cucumis sativus]	0.000390979	1.04365	up
Csa3G130280	Biological Process: innate immune response (GO:0045087);;	K13456|0|csv:101229767|uncharacterized LOC101229767; K13456 RPM1-interacting protein 4 (A)	Plant-pathogen interaction (ko04626)	Function unknown	PREDICTED: uncharacterized protein LOC101211635 [Cucumis sativus]	0.0238359	0.760629	up
Csa3G132580	Biological Process: regulation of sulfur utilization (GO:0006792);; Biological Process: cellular response to sulfur starvation (GO:0010438);;	--	--	General function prediction only	PREDICTED: uncharacterized protein LOC101216846 [Cucumis sativus]	5.98e-16	-1.47233	down
Csa3G133100	Molecular Function: dihydroxy-acid dehydratase activity (GO:0004160);; Molecular Function: copper ion binding (GO:0005507);; Cellular Component: cytosol (GO:0005829);; Biological Process: branched-chain amino acid biosynthetic process (GO:0009082);; Biological Process: pyrimidine ribonucleotide biosynthetic process (GO:0009220);; Biological Process: pollen development (GO:0009555);; Cellular Comp…	K01687|0|csv:101217323|dihydroxy-acid dehydratase-like; K01687 dihydroxy-acid dehydratase [EC:4.2.1.9] (A)	Valine, leucine and isoleucine biosynthesis (ko00290);; Pantothenate and CoA biosynthesis (ko00770);; 2-Oxocarboxylic acid metabolism (ko01210);; Biosynthesis of amino acids (ko01230)	Amino acid transport and metabolism	PREDICTED: dihydroxy-acid dehydratase-like isoform 1 [Cucumis sativus]	0.0216219	0.756147	up
Csa3G133260	Biological Process: activation of MAPKK activity (GO:0000186);; Biological Process: response to molecule of bacterial origin (GO:0002237);; Molecular Function: MAP kinase kinase kinase activity (GO:0004709);; Molecular Function: ATP binding (GO:0005524);; Biological Process: transmembrane receptor protein tyrosine kinase signaling pathway (GO:0007169);; Biological Process: stomatal complex morpho…	--	--	Signal transduction mechanisms	PREDICTED: probable leucine-rich repeat receptor-like protein kinase At2g33170-like [Cucumis sativus]	0.00740153	0.608494	up
Csa3G133950	Biological Process: polysaccharide biosynthetic process (GO:0000271);; Cellular Component: core TFIIH complex (GO:0000439);; Molecular Function: protein serine/threonine kinase activity (GO:0004674);; Molecular Function: ATP binding (GO:0005524);; Cellular Component: nucleus (GO:0005634);; Cellular Component: cytosol (GO:0005829);; Cellular Component: plasma membrane (GO:0005886);; Biological Pro…	K01177|0|csv:101221739|beta-amylase 1, chloroplastic-like; K01177 beta-amylase [EC:3.2.1.2] (A)	Starch and sucrose metabolism (ko00500)	Carbohydrate transport and metabolism	PREDICTED: beta-amylase 1, chloroplastic-like [Cucumis sativus]	0.0442542	-0.5934	down
Csa3G134540	Cellular Component: nuclear chromosome (GO:0000228);; Biological Process: mitotic cell cycle (GO:0000278);; Molecular Function: four-way junction DNA binding (GO:0000400);; Biological Process: meiotic mismatch repair (GO:0000710);; Biological Process: double-strand break repair via homologous recombination (GO:0000724);; Molecular Function: damaged DNA binding (GO:0003684);; Molecular Function: n…	--	--	Replication, recombination and repair	DNA mismatch repair protein [Cucumis sativus]	0.000573189	0.99215	up
Csa3G134810	Molecular Function: structural constituent of ribosome (GO:0003735);; Cellular Component: ribosome (GO:0005840);; Biological Process: translation (GO:0006412);; Cellular Component: chloroplast stroma (GO:0009570);; Cellular Component: chloroplast envelope (GO:0009941);; Cellular Component: membrane (GO:0016020);; Biological Process: methylglyoxal catabolic process to D-lactate (GO:0019243);; Biol…	K02902|3.28634e-105|csv:101205872|50S ribosomal protein L28, chloroplastic-like; K02902 large subunit ribosomal protein L28 (A)	Ribosome (ko03010)	Translation, ribosomal structure and biogenesis	PREDICTED: 50S ribosomal protein L28, chloroplastic-like [Cucumis sativus]	0.00477864	0.668309	up
Csa3G134850	Biological Process: alcohol metabolic process (GO:0006066);; Molecular Function: electron carrier activity (GO:0009055);; Biological Process: response to cold (GO:0009409);; Cellular Component: integral component of membrane (GO:0016021);; Cellular Component: intracellular membrane-bounded organelle (GO:0043231);; Molecular Function: long-chain-alcohol oxidase activity (GO:0046577);; Molecular Fu…	K17756|0|csv:101211313|puromycin-sensitive aminopeptidase-like; K17756 long-chain-alcohol oxidase [EC:1.1.3.20] (A)	--	General function prediction only	PREDICTED: long-chain-alcohol oxidase FAO1-like [Cucumis sativus]	0.0295452	0.660137	up
Csa3G135700	Molecular Function: oxidoreductase activity, acting on paired donors, with incorporation or reduction of molecular oxygen, 2-oxoglutarate as one donor, and incorporation of one atom each of oxygen into both donors (GO:0016706);; Biological Process: glucosinolate biosynthetic process (GO:0019761);; Biological Process: oxidation-reduction process (GO:0055114);;	K06892|0|csv:101211800|1-aminocyclopropane-1-carboxylate oxidase homolog 3-like (A)	--	Secondary metabolites biosynthesis, transport and catabolism	PREDICTED: 1-aminocyclopropane-1-carboxylate oxidase homolog 3-like [Cucumis sativus]	0.00202648	-0.800619	down
Csa3G135740	Molecular Function: oxidoreductase activity (GO:0016491);; Molecular Function: oxidoreductase activity, acting on paired donors, with incorporation or reduction of molecular oxygen, 2-oxoglutarate as one donor, and incorporation of one atom each of oxygen into both donors (GO:0016706);;	--	--	Secondary metabolites biosynthesis, transport and catabolism	PREDICTED: 1-aminocyclopropane-1-carboxylate oxidase homolog 1-like [Cucumis sativus]	0.0291954	-0.830969	down
Csa3G143530	Biological Process: Group II intron splicing (GO:0000373);; Molecular Function: RNA binding (GO:0003723);; Cellular Component: chloroplast (GO:0009507);; Biological Process: seed development (GO:0048316);;	--	--	Replication, recombination and repair	PREDICTED: chloroplastic group IIA intron splicing facilitator CRS1, chloroplastic-like [Cucumis sativus]	0.00352306	0.72543	up
Csa3G144230	Biological Process: maltose metabolic process (GO:0000023);; Biological Process: sulfate assimilation (GO:0000103);; Biological Process: selenium compound metabolic process (GO:0001887);; Molecular Function: sulfate adenylyltransferase (ATP) activity (GO:0004781);; Cellular Component: mitochondrion (GO:0005739);; Cellular Component: cytosol (GO:0005829);; Cellular Component: plasma membrane (GO:0…	K13811|0|csv:101221111|ATP sulfurylase 1, chloroplastic-like; K13811 3'-phosphoadenosine 5'-phosphosulfate synthase [EC:2.7.7.4 2.7.1.25] (A)	Purine metabolism (ko00230);; Selenocompound metabolism (ko00450);; Sulfur metabolism (ko00920)	Nucleotide transport and metabolism	PREDICTED: ATP sulfurylase 1, chloroplastic-like [Cucumis sativus]	5.51e-08	-1.29512	down
Csa3G146680	Molecular Function: protein binding (GO:0005515);; Biological Process: protein targeting (GO:0006605);; Biological Process: protein secretion (GO:0009306);; Cellular Component: chloroplast thylakoid membrane (GO:0009535);; Biological Process: thylakoid membrane organization (GO:0010027);; Biological Process: protein transport (GO:0015031);; Molecular Function: P-P-bond-hydrolysis-driven protein t…	--	--	Intracellular trafficking, secretion, and vesicular transport	PREDICTED: preprotein translocase subunit SECE1-like [Cucumis sativus]	0.00374094	0.892596	up
Csa3G149360	Cellular Component: nuclear envelope (GO:0005635);; Cellular Component: endoplasmic reticulum (GO:0005783);; Cellular Component: plasma membrane (GO:0005886);; Cellular Component: chloroplast (GO:0009507);; Biological Process: response to salt stress (GO:0009651);;	K14319|0|csv:101230232|RAN GTPase-activating protein 2-like; K14319 Ran GTPase-activating protein 1 (A)	RNA transport (ko03013)	RNA processing and modification;; Signal transduction mechanisms;; Nuclear structure	PREDICTED: RAN GTPase-activating protein 2-like [Cucumis sativus]	0.011285	-0.725025	down
Csa3G150000	Molecular Function: aspartic-type endopeptidase activity (GO:0004190);; Biological Process: proteolysis (GO:0006508);;	--	--	Posttranslational modification, protein turnover, chaperones	PREDICTED: basic 7S globulin-like [Cucumis sativus]	0.00402216	-1.17121	down
Csa3G150030	Cellular Component: cell part (GO:0044464);;	--	--	--	PREDICTED: uncharacterized protein LOC101203695 [Cucumis sativus]	7.33e-05	1.43711	up
Csa3G150820	Biological Process: cell morphogenesis (GO:0000902);; Molecular Function: procollagen-proline 4-dioxygenase activity (GO:0004656);; Molecular Function: iron ion binding (GO:0005506);; Cellular Component: extracellular region (GO:0005576);; Cellular Component: nucleus (GO:0005634);; Cellular Component: endoplasmic reticulum (GO:0005783);; Cellular Component: Golgi apparatus (GO:0005794);; Biologic…	K00472|0|csv:101215570|prolyl 4-hydroxylase subunit alpha-1-like; K00472 prolyl 4-hydroxylase [EC:1.14.11.2] (A)	Arginine and proline metabolism (ko00330)	Amino acid transport and metabolism	PREDICTED: prolyl 4-hydroxylase subunit alpha-1-like [Cucumis sativus]	0.000672808	-1.11333	down
Csa3G151420	--	--	--	Function unknown	PREDICTED: uncharacterized LOC101217479 [Cucumis sativus]	0.000421146	1.16342	up
Csa3G152080	Molecular Function: electron carrier activity (GO:0009055);; Molecular Function: protein disulfide oxidoreductase activity (GO:0015035);; Molecular Function: heme binding (GO:0020037);; Biological Process: cell redox homeostasis (GO:0045454);;	K03676|2.27003e-69|csv:101229415|monothiol glutaredoxin-S10-like; K03676 glutaredoxin 3 (A)	--	Posttranslational modification, protein turnover, chaperones	PREDICTED: monothiol glutaredoxin-S10-like [Cucumis sativus]	0.0176968	-0.995012	down
Csa3G152090	Molecular Function: arsenate reductase (glutaredoxin) activity (GO:0008794);; Molecular Function: electron carrier activity (GO:0009055);; Molecular Function: protein disulfide oxidoreductase activity (GO:0015035);; Biological Process: methylglyoxal catabolic process to D-lactate (GO:0019243);; Biological Process: cell redox homeostasis (GO:0045454);;	K03676|1.94668e-68|csv:101229189|monothiol glutaredoxin-S2-like; K03676 glutaredoxin 3 (A)	--	Posttranslational modification, protein turnover, chaperones	PREDICTED: monothiol glutaredoxin-S2-like [Cucumis sativus]	0.00320918	-0.866844	down
Csa3G153170	Cellular Component: cytoplasm (GO:0005737);; Molecular Function: flavonol synthase activity (GO:0045431);; Biological Process: flavonol biosynthetic process (GO:0051555);; Biological Process: oxidation-reduction process (GO:0055114);;	--	--	Secondary metabolites biosynthesis, transport and catabolism	PREDICTED: protein SRG1-like [Cucumis sativus]	2.88e-12	1.52764	up
Csa3G154310	Molecular Function: aminoacyl-tRNA editing activity (GO:0002161);; Molecular Function: isoleucine-tRNA ligase activity (GO:0004822);; Molecular Function: ATP binding (GO:0005524);; Biological Process: isoleucyl-tRNA aminoacylation (GO:0006428);; Biological Process: regulation of translational fidelity (GO:0006450);; Cellular Component: chloroplast stroma (GO:0009570);; Biological Process: embryo …	K01870|6.27497e-158|cmo:103483844|isoleucine--tRNA ligase, mitochondrial; K01870 isoleucyl-tRNA synthetase [EC:6.1.1.5] (A)	Aminoacyl-tRNA biosynthesis (ko00970)	Translation, ribosomal structure and biogenesis	PREDICTED: isoleucine--tRNA ligase-like [Cucumis sativus]	0.00109647	0.788831	up
Csa3G159430	--	--	--	General function prediction only	PREDICTED: putative E3 ubiquitin-protein ligase LIN-1-like [Cucumis sativus]	0.000233721	1.02257	up
Csa3G164480	Molecular Function: copper ion binding (GO:0005507);; Cellular Component: mitochondrion (GO:0005739);; Biological Process: fatty acid beta-oxidation (GO:0006635);; Molecular Function: hydrolase activity (GO:0016787);; Molecular Function: isomerase activity (GO:0016853);; Molecular Function: 5-oxopent-3-ene-1,2,5-tricarboxylate decarboxylase activity (GO:0018800);;	K01557|2.78697e-149|csv:101207065|acylpyruvase FAHD1, mitochondrial-like; K01557 acylpyruvate hydrolase [EC:3.7.1.5] (A)	Tyrosine metabolism (ko00350)	General function prediction only	PREDICTED: acylpyruvase FAHD1, mitochondrial-like [Cucumis sativus]	0.00782708	-0.672813	down
Csa3G165630	Biological Process: hormone-mediated signaling pathway (GO:0009755);; Cellular Component: anchored component of membrane (GO:0031225);;	--	--	--	PREDICTED: uncharacterized protein LOC100248329 [Vitis vinifera]	9.51e-07	1.23886	up
Csa3G166200	Cellular Component: nucleus (GO:0005634);; Biological Process: circadian rhythm (GO:0007623);;	--	--	Function unknown	PREDICTED: uncharacterized protein LOC101210404 isoform 1 [Cucumis sativus]	0.000359354	1.36468	up
Csa3G168960	Molecular Function: RNA binding (GO:0003723);; Molecular Function: structural constituent of ribosome (GO:0003735);; Cellular Component: mitochondrion (GO:0005739);; Cellular Component: ribosome (GO:0005840);; Biological Process: pentose-phosphate shunt (GO:0006098);; Biological Process: rRNA processing (GO:0006364);; Biological Process: translation (GO:0006412);; Cellular Component: chloroplast …	K02945|0|csv:101222582|30S ribosomal protein S1, chloroplastic-like; K02945 small subunit ribosomal protein S1 (A)	Ribosome (ko03010)	Translation, ribosomal structure and biogenesis	PREDICTED: 30S ribosomal protein S1, chloroplastic-like [Cucumis sativus]	0.00132179	0.674142	up
Csa3G171170	Molecular Function: transferase activity, transferring acyl groups (GO:0016746);; Biological Process: single-organism metabolic process (GO:0044710);;	--	--	Function unknown	PREDICTED: uncharacterized protein LOC101205287 [Cucumis sativus]	4.47e-07	1.02742	up
Csa3G171180	--	--	--	Function unknown	PREDICTED: uncharacterized protein LOC101205525 [Cucumis sativus]	0.00147662	1.41389	up
Csa3G171780	Molecular Function: nucleic acid binding (GO:0003676);; Molecular Function: ATP binding (GO:0005524);; Cellular Component: nucleus (GO:0005634);; Biological Process: rRNA processing (GO:0006364);; Biological Process: tRNA metabolic process (GO:0006399);; Biological Process: phosphatidylglycerol biosynthetic process (GO:0006655);; Molecular Function: ATP-dependent helicase activity (GO:0008026);; …	K13179|0|csv:101214337|DEAD-box ATP-dependent RNA helicase 50-like; K13179 ATP-dependent RNA helicase DDX18/HAS1 [EC:3.6.4.13] (A)	--	RNA processing and modification	PREDICTED: DEAD-box ATP-dependent RNA helicase 50-like [Cucumis sativus]	0.00895926	0.612531	up
Csa3G171790	Molecular Function: structural constituent of ribosome (GO:0003735);; Cellular Component: ribosome (GO:0005840);; Biological Process: translation (GO:0006412);; Biological Process: pattern specification process (GO:0007389);; Biological Process: regulation of cell size (GO:0008361);; Cellular Component: chloroplast stroma (GO:0009570);; Biological Process: plant-type cell wall organization (GO:00…	K02881|7.57231e-123|csv:101207433|50S ribosomal protein L18, chloroplastic-like; K02881 large subunit ribosomal protein L18 (A)	Ribosome (ko03010)	Translation, ribosomal structure and biogenesis	PREDICTED: 50S ribosomal protein L18, chloroplastic-like [Cucumis sativus]	0.000128758	0.961746	up
Csa3G172400	--	--	--	Signal transduction mechanisms	PREDICTED: putative disease resistance protein RGA3-like [Cucumis sativus]	5.6e-05	-1.7813	down
Csa3G172920	Biological Process: protein peptidyl-prolyl isomerization (GO:0000413);; Molecular Function: peptidyl-prolyl cis-trans isomerase activity (GO:0003755);; Molecular Function: calmodulin binding (GO:0005516);; Cellular Component: vacuole (GO:0005773);; Cellular Component: cytosol (GO:0005829);; Biological Process: protein folding (GO:0006457);; Biological Process: N-terminal protein myristoylation (…	K09571|0|csv:101210041|peptidyl-prolyl cis-trans isomerase FKBP65-like; K09571 FK506-binding protein 4/5 [EC:5.2.1.8] (A)	--	Posttranslational modification, protein turnover, chaperones	PREDICTED: peptidyl-prolyl cis-trans isomerase FKBP65-like [Cucumis sativus]	0.0211092	0.780027	up
Csa3G176270	Biological Process: RNA splicing (GO:0008380);; Biological Process: RNA modification (GO:0009451);; Cellular Component: plastid (GO:0009536);; Biological Process: phosphorylation (GO:0016310);; Molecular Function: nucleobase-containing compound kinase activity (GO:0019205);;	--	--	General function prediction only	PREDICTED: pentatricopeptide repeat-containing protein At4g25270, chloroplastic-like [Cucumis sativus]	0.00449048	1.24092	up
Csa3G176320	Cellular Component: extracellular region (GO:0005576);; Biological Process: microtubule nucleation (GO:0007020);; Cellular Component: plant-type cell wall (GO:0009505);; Cellular Component: plasmodesma (GO:0009506);; Biological Process: response to karrikin (GO:0080167);;	--	--	General function prediction only	PREDICTED: uncharacterized protein LOC101209305 [Cucumis sativus]	0.0034816	0.870994	up
Csa3G176860	Molecular Function: binding (GO:0005488);;	--	--	Function unknown	PREDICTED: uncharacterized protein LOC101217222 [Cucumis sativus]	0.000143249	-1.31277	down
Csa3G177390	Cellular Component: mitochondrion (GO:0005739);;	--	--	Function unknown	PREDICTED: uncharacterized protein LOC101216982 [Cucumis sativus]	0.0255949	1.09104	up
Csa3G178500	Biological Process: fatty acid biosynthetic process (GO:0006633);; Biological Process: lipid biosynthetic process (GO:0008610);; Cellular Component: membrane (GO:0016020);; Molecular Function: transferase activity, transferring acyl groups (GO:0016746);; Molecular Function: transferase activity, transferring acyl groups other than amino-acyl groups (GO:0016747);;	K15397|0|csv:101215310|3-ketoacyl-CoA synthase 6-like; K15397 3-ketoacyl-CoA synthase [EC:2.3.1.199] (A)	Fatty acid elongation (ko00062)	General function prediction only	PREDICTED: 3-ketoacyl-CoA synthase 6-like [Cucumis sativus]	0.00752592	1.02036	up
Csa3G178520	Molecular Function: serine-type endopeptidase activity (GO:0004252);; Cellular Component: cell wall (GO:0005618);; Biological Process: regulation of transcription, DNA-templated (GO:0006355);; Biological Process: proteolysis (GO:0006508);; Biological Process: asymmetric cell division (GO:0008356);; Molecular Function: identical protein binding (GO:0042802);; Biological Process: negative regulatio…	--	--	Posttranslational modification, protein turnover, chaperones	PREDICTED: subtilisin-like protease-like [Cucumis sativus]	0.0299355	0.633953	up
Csa3G179190	Biological Process: regulation of biological process (GO:0050789);;	--	--	Transcription	PREDICTED: transcription factor TCP19-like [Cucumis sativus]	0.000593774	-1.04539	down
Csa3G180330	Molecular Function: 4-hydroxy-tetrahydrodipicolinate reductase (GO:0008839);; Biological Process: lysine biosynthetic process via diaminopimelate (GO:0009089);; Cellular Component: chloroplast stroma (GO:0009570);; Biological Process: photosynthetic electron transport in photosystem I (GO:0009773);; Biological Process: leaf morphogenesis (GO:0009965);; Biological Process: stomatal complex morphog…	K16908|0|csv:101220039|putative dihydrodipicolinate reductase 3, chloroplastic-like; K16908 chloroplast NAD(P)H dehydrogenase [EC:1.6.99.-] (A)	--	General function prediction only	PREDICTED: putative dihydrodipicolinate reductase 3, chloroplastic-like [Cucumis sativus]	0.0051716	0.724944	up
Csa3G180340	Cellular Component: mitochondrion (GO:0005739);; Cellular Component: chloroplast (GO:0009507);; Biological Process: cytochrome b6f complex assembly (GO:0010190);; Biological Process: photosystem II assembly (GO:0010207);;	--	--	Function unknown	PREDICTED: uncharacterized protein LOC101219803 [Cucumis sativus]	0.0223741	0.773742	up
Csa3G180440	Cellular Component: vacuole (GO:0005773);; Cellular Component: plasma membrane (GO:0005886);; Biological Process: protein targeting to vacuole (GO:0006623);; Molecular Function: phosphatidylethanolamine binding (GO:0008429);; Cellular Component: plastid (GO:0009536);; Biological Process: response to sucrose (GO:0009744);; Biological Process: negative regulation of flower development (GO:0009910);…	--	--	General function prediction only	CEN-like protein 1-like [Cucumis sativus]	0.0158495	-0.785233	down
Csa3G182150	--	--	--	General function prediction only	PREDICTED: uncharacterized protein LOC101216404 [Cucumis sativus]	3.19e-07	-1.74307	down
Csa3G182780	Molecular Function: arsenite transmembrane transporter activity (GO:0015105);; Molecular Function: citrate transmembrane transporter activity (GO:0015137);; Biological Process: arsenite transport (GO:0015700);; Biological Process: citrate transport (GO:0015746);; Cellular Component: integral component of membrane (GO:0016021);; Biological Process: transmembrane transport (GO:0055085);;	--	--	Inorganic ion transport and metabolism	PREDICTED: putative transporter arsB-like [Cucumis sativus]	0.00162838	-0.714986	down
Csa3G183330	Biological Process: embryo development ending in seed dormancy (GO:0009793);; Biological Process: trichome morphogenesis (GO:0010090);; Biological Process: cutin biosynthetic process (GO:0010143);; Molecular Function: anthranilate N-benzoyltransferase activity (GO:0047672);; Biological Process: epidermis morphogenesis (GO:0048730);; Biological Process: localization (GO:0051179);;	--	--	Function unknown	PREDICTED: BAHD acyltransferase DCR-like [Cucumis sativus]	0.00212864	0.813486	up
Csa3G184580	Molecular Function: ATP binding (GO:0005524);; Biological Process: ATP catabolic process (GO:0006200);; Cellular Component: membrane (GO:0016020);; Molecular Function: ATPase activity, coupled to transmembrane movement of substances (GO:0042626);;	--	--	Secondary metabolites biosynthesis, transport and catabolism	PREDICTED: ABC transporter G family member 8-like [Cucumis sativus]	0.0346561	-0.922659	down
Csa3G185090	--	--	--	Function unknown	PREDICTED: uncharacterized protein LOC101208221 [Cucumis sativus]	0.0403439	0.678826	up
Csa4G425740	Cellular Component: chloroplast (GO:0009507);;	--	--	Cytoskeleton	PREDICTED: uncharacterized LOC101207905 [Cucumis sativus]	0.0498093	0.715551	up
Csa3G198450	Molecular Function: sequence-specific DNA binding transcription factor activity (GO:0003700);; Cellular Component: nucleus (GO:0005634);; Cellular Component: vacuole (GO:0005773);; Biological Process: regulation of transcription, DNA-templated (GO:0006355);;	--	--	Function unknown	PREDICTED: uncharacterized protein LOC101204212 [Cucumis sativus]	0.0453969	0.716525	up
Csa3G199050	Biological Process: metabolic process (GO:0008152);; Molecular Function: 1,2-alpha-L-fucosidase activity (GO:0047513);; Cellular Component: apoplast (GO:0048046);;	K15923|0|cmo:103496193|alpha-L-fucosidase 2; K15923 alpha-L-fucosidase 2 [EC:3.2.1.51] (A)	Other glycan degradation (ko00511)	General function prediction only	PREDICTED: alpha-L-fucosidase 2-like [Cucumis sativus]	0.00255525	1.01222	up
Csa3G199620	Molecular Function: nucleotide binding (GO:0000166);; Molecular Function: protein kinase activity (GO:0004672);; Biological Process: metabolic process (GO:0008152);; Cellular Component: membrane (GO:0016020);; Biological Process: phosphorylation (GO:0016310);; Molecular Function: transferase activity, transferring phosphorus-containing groups (GO:0016772);;	--	--	Signal transduction mechanisms	PREDICTED: receptor protein kinase-like protein At4g34220-like [Cucumis sativus]	0.00577635	0.89026	up
Csa3G199630	Molecular Function: phosphoglycerate dehydrogenase activity (GO:0004617);; Molecular Function: ATP binding (GO:0005524);; Cellular Component: mitochondrion (GO:0005739);; Cellular Component: cytosol (GO:0005829);; Biological Process: L-serine biosynthetic process (GO:0006564);; Biological Process: megagametogenesis (GO:0009561);; Cellular Component: chloroplast stroma (GO:0009570);; Cellular Comp…	K00058|0|csv:101221689|d-3-phosphoglycerate dehydrogenase, chloroplastic-like; K00058 D-3-phosphoglycerate dehydrogenase [EC:1.1.1.95] (A)	Glycine, serine and threonine metabolism (ko00260);; Carbon metabolism (ko01200);; Biosynthesis of amino acids (ko01230)	Amino acid transport and metabolism	PREDICTED: d-3-phosphoglycerate dehydrogenase, chloroplastic-like [Cucumis sativus]	0.0366834	0.726901	up
Csa3G236050	Cellular Component: mitochondrion (GO:0005739);; Cellular Component: chloroplast thylakoid membrane (GO:0009535);;	--	--	Function unknown	PREDICTED: uncharacterized protein LOC101221005 [Cucumis sativus]	0.0253073	0.586297	up
Csa3G238120	Biological Process: maltose metabolic process (GO:0000023);; Biological Process: pentose-phosphate shunt (GO:0006098);; Biological Process: aging (GO:0007568);; Cellular Component: chloroplast thylakoid membrane (GO:0009535);; Cellular Component: chloroplast envelope (GO:0009941);; Biological Process: starch biosynthetic process (GO:0019252);; Biological Process: positive regulation of catalytic …	--	--	General function prediction only	PREDICTED: rhodanese-like domain-containing protein 14, chloroplastic-like [Cucumis sativus]	0.00161905	0.617668	up
Csa3G238170	Molecular Function: protein binding (GO:0005515);; Cellular Component: extracellular region (GO:0005576);; Biological Process: rRNA processing (GO:0006364);; Biological Process: unsaturated fatty acid biosynthetic process (GO:0006636);; Cellular Component: chloroplast thylakoid membrane (GO:0009535);; Cellular Component: chloroplast thylakoid lumen (GO:0009543);; Cellular Component: chloroplast s…	--	--	Function unknown	PREDICTED: thylakoid lumenal 17.4 kDa protein, chloroplastic-like [Cucumis sativus]	0.000413374	0.855354	up
Csa3G238200	Cellular Component: chloroplast (GO:0009507);; Cellular Component: plastid chromosome (GO:0009508);;	--	--	Function unknown	PREDICTED: uncharacterized protein LOC101217841 [Cucumis sativus]	0.011746	0.706342	up
Csa3G239880	Molecular Function: enzyme inhibitor activity (GO:0004857);; Cellular Component: cell wall (GO:0005618);; Cellular Component: plant-type cell wall (GO:0009505);; Molecular Function: pectinesterase activity (GO:0030599);; Biological Process: cellular response to stress (GO:0033554);; Biological Process: cell wall modification (GO:0042545);; Biological Process: hydrogen peroxide catabolic process (…	--	--	Function unknown	PREDICTED: probable pectinesterase/pectinesterase inhibitor 34-like [Cucumis sativus]	0.000322585	0.815633	up
Csa3G257070	Cellular Component: cytoplasmic membrane-bounded vesicle (GO:0016023);; Molecular Function: oxidoreductase activity (GO:0016491);; Biological Process: oxidation-reduction process (GO:0055114);;	--	--	Energy production and conversion	PREDICTED: protein tas-like [Cucumis sativus]	0.0208918	0.9456	up
Csa3G258110	--	--	--	Function unknown	hypothetical protein VITISV_004818 [Vitis vinifera]	0.0303598	0.62717	up
Csa3G264750	Molecular Function: DNA binding (GO:0003677);; Molecular Function: chromatin binding (GO:0003682);; Biological Process: response to stress (GO:0006950);; Biological Process: response to organic substance (GO:0010033);; Biological Process: single-organism process (GO:0044699);;	K09422|0|csv:101230674|transcription factor AS1-like; K09422 myb proto-oncogene protein, plant (A)	--	Transcription	PREDICTED: transcription factor AS1-like [Cucumis sativus]	0.00263085	0.747307	up
Csa3G271370	Molecular Function: structural constituent of ribosome (GO:0003735);; Cellular Component: ribosome (GO:0005840);; Biological Process: translation (GO:0006412);; Cellular Component: plastid (GO:0009536);;	--	--	Translation, ribosomal structure and biogenesis	PREDICTED: 30S ribosomal protein 3, chloroplastic-like [Cucumis sativus]	0.00057628	0.7592	up
Csa3G285550	Molecular Function: glutathione transferase activity (GO:0004364);; Biological Process: toxin catabolic process (GO:0009407);; Cellular Component: chloroplast stroma (GO:0009570);; Cellular Component: chloroplast envelope (GO:0009941);; Biological Process: thylakoid membrane organization (GO:0010027);; Biological Process: response to cyclopentenone (GO:0010583);; Biological Process: protein gluta…	--	--	Posttranslational modification, protein turnover, chaperones	PREDICTED: glutathione S-transferase DHAR3, chloroplastic-like isoform 1 [Cucumis sativus]	0.000914513	0.816708	up
Csa3G298050	--	--	--	--	PREDICTED: uncharacterized LOC101202857 [Cucumis sativus]	0.00454649	1.06354	up
Csa3G316270	--	--	--	--	PREDICTED: uncharacterized LOC101202857 [Cucumis sativus]	0.00684649	1.07834	up
Csa3G316280	--	--	--	General function prediction only	PREDICTED: probable ADP-ribosylation factor GTPase-activating protein AGD11-like [Cucumis sativus]	0.00870652	-0.724249	down
Csa3G346920	--	--	--	Function unknown	PREDICTED: uncharacterized protein LOC101215155 [Cucumis sativus]	0.00281582	-0.929861	down
Csa3G353940	--	--	--	Function unknown	PREDICTED: uncharacterized protein LOC101215155 [Cucumis sativus]	0.00682581	-0.986861	down
Csa3G359130	Molecular Function: magnesium ion binding (GO:0000287);; Molecular Function: pyruvate kinase activity (GO:0004743);; Cellular Component: mitochondrion (GO:0005739);; Cellular Component: cytosol (GO:0005829);; Biological Process: glycolytic process (GO:0006096);; Biological Process: fatty acid biosynthetic process (GO:0006633);; Cellular Component: chloroplast stroma (GO:0009570);; Biological Proc…	K00873|0|cmo:103484139|plastidial pyruvate kinase 2; K00873 pyruvate kinase [EC:2.7.1.40] (A)	Glycolysis / Gluconeogenesis (ko00010);; Purine metabolism (ko00230);; Pyruvate metabolism (ko00620);; Carbon metabolism (ko01200);; Biosynthesis of amino acids (ko01230)	Carbohydrate transport and metabolism	PREDICTED: LOW QUALITY PROTEIN: plastidial pyruvate kinase 2-like [Cucumis sativus]	0.0471014	0.594975	up
Csa3G379750	Biological Process: carbohydrate metabolic process (GO:0005975);; Molecular Function: arabinose-5-phosphate isomerase activity (GO:0019146);; Biological Process: methylglyoxal catabolic process to D-lactate (GO:0019243);; Molecular Function: carbohydrate binding (GO:0030246);; Molecular Function: adenyl nucleotide binding (GO:0030554);;	K06041|0|csv:101227846|probable arabinose 5-phosphate isomerase-like; K06041 arabinose-5-phosphate isomerase [EC:5.3.1.13] (A)	--	General function prediction only	PREDICTED: probable arabinose 5-phosphate isomerase-like [Cucumis sativus]	0.000235183	0.958023	up
Csa3G384780	Biological Process: transcription, DNA-templated (GO:0006351);; Cellular Component: chloroplast (GO:0009507);; Biological Process: response to abscisic acid (GO:0009737);; Biological Process: chloroplast mRNA processing (GO:0010239);; Biological Process: cellular component organization (GO:0016043);; Molecular Function: rRNA binding (GO:0019843);; Molecular Function: protein self-association (GO:…	--	--	Function unknown	PREDICTED: SAP-like protein BP-73-like isoform 1 [Cucumis sativus]	0.0236516	0.598599	up
Csa3G389850	Molecular Function: DNA binding (GO:0003677);; Molecular Function: sequence-specific DNA binding transcription factor activity (GO:0003700);; Cellular Component: nucleus (GO:0005634);; Biological Process: regulation of transcription, DNA-templated (GO:0006355);;	K14516|7.3202e-80|csv:101220325|ethylene-responsive transcription factor 1B-like; K14516 ethylene-responsive transcription factor 1 (A)	Plant hormone signal transduction (ko04075)	Transcription	PREDICTED: ethylene-responsive transcription factor 1B-like [Cucumis sativus]	0.00675967	-0.912272	down
Csa3G399450	Biological Process: rRNA processing (GO:0006364);; Biological Process: tRNA metabolic process (GO:0006399);; Biological Process: aromatic amino acid family biosynthetic process (GO:0009073);; Cellular Component: chloroplast stroma (GO:0009570);; Biological Process: chloroplast organization (GO:0009658);; Biological Process: embryo development ending in seed dormancy (GO:0009793);; Cellular Compon…	--	--	General function prediction only	PREDICTED: DAG protein, chloroplastic-like [Cucumis sativus]	0.00127021	0.692515	up
Csa3G414070	Biological Process: microtubule cytoskeleton organization (GO:0000226);; Biological Process: cytokinesis by cell plate formation (GO:0000911);; Molecular Function: microtubule motor activity (GO:0003777);; Molecular Function: ATP binding (GO:0005524);; Cellular Component: nucleus (GO:0005634);; Cellular Component: cytoplasm (GO:0005737);; Cellular Component: kinesin complex (GO:0005871);; Cellula…	K10405|0|csv:101215636|kinesin-3-like; K10405 kinesin family member C1 (A)	--	Cytoskeleton	PREDICTED: kinesin-3-like [Cucumis sativus]	0.0299436	0.850549	up
Csa3G426340	Biological Process: response to oxidative stress (GO:0006979);; Cellular Component: chloroplast thylakoid membrane (GO:0009535);; Cellular Component: thylakoid lumen (GO:0031977);;	--	--	Cell wall/membrane/envelope biogenesis	PREDICTED: uncharacterized protein LOC101212269 [Cucumis sativus]	0.00984148	0.627101	up
Csa3G481230	Cellular Component: plasma membrane (GO:0005886);; Biological Process: DNA methylation (GO:0006306);; Biological Process: methylation-dependent chromatin silencing (GO:0006346);; Biological Process: protein N-linked glycosylation (GO:0006487);; Biological Process: N-terminal protein myristoylation (GO:0006499);; Biological Process: asymmetric cell division (GO:0008356);; Biological Process: photo…	--	--	Function unknown	PREDICTED: uncharacterized protein LOC101203914 [Cucumis sativus]	0.00503631	0.680911	up
Csa3G481240	--	--	--	--	hypothetical protein PRUPE_ppa020686mg [Prunus persica]	0.000421146	-0.9309	down
Csa3G536670	Molecular Function: inorganic anion exchanger activity (GO:0005452);; Cellular Component: mitochondrion (GO:0005739);; Cellular Component: integral component of membrane (GO:0016021);; Biological Process: borate transmembrane transport (GO:0035445);; Molecular Function: borate transmembrane transporter activity (GO:0046715);;	--	--	Inorganic ion transport and metabolism	PREDICTED: boron transporter 4-like [Cucumis sativus]	0.00139475	-0.680551	down
Csa3G550680	Molecular Function: ATP binding (GO:0005524);; Biological Process: ATP catabolic process (GO:0006200);; Molecular Function: organic phosphonate transmembrane-transporting ATPase activity (GO:0015416);; Molecular Function: polyamine-transporting ATPase activity (GO:0015417);; Molecular Function: heme-transporting ATPase activity (GO:0015439);; Cellular Component: membrane (GO:0016020);;	--	--	Secondary metabolites biosynthesis, transport and catabolism	PREDICTED: LOW QUALITY PROTEIN: pleiotropic drug resistance protein 1-like [Cucumis sativus]	0.0090505	-0.692656	down
Csa3G566330	Molecular Function: nucleotide binding (GO:0000166);; Molecular Function: alcohol dehydrogenase (NAD) activity (GO:0004022);; Cellular Component: peroxisome (GO:0005777);; Biological Process: oxidation-reduction process (GO:0055114);;	--	--	General function prediction only	PREDICTED: 3-oxoacyl-[acyl-carrier-protein] reductase FabG-like [Cucumis sativus]	0.000442812	-0.962659	down
Csa3G576330	Biological Process: regulation of transcription, DNA-templated (GO:0006355);; Biological Process: chloroplast organization (GO:0009658);; Biological Process: cellular process (GO:0009987);; Cellular Component: chloroplast nucleoid (GO:0042644);;	--	--	Function unknown	PREDICTED: uncharacterized LOC101220475 [Cucumis sativus]	0.000193191	1.25807	up
Csa3G585350	Molecular Function: double-stranded RNA binding (GO:0003725);; Cellular Component: plastid (GO:0009536);;	--	--	Translation, ribosomal structure and biogenesis	PREDICTED: uncharacterized protein HI_1198-like [Cucumis sativus]	0.0130719	0.589852	up
Csa3G585880	Cellular Component: anchored component of membrane (GO:0031225);;	--	--	General function prediction only	PREDICTED: uncharacterized protein LOC101207350 [Cucumis sativus]	0.0255818	-0.66024	down
Csa3G588450	Molecular Function: structural constituent of ribosome (GO:0003735);; Cellular Component: ribosome (GO:0005840);; Biological Process: translation (GO:0006412);; Cellular Component: chloroplast thylakoid (GO:0009534);; Cellular Component: chloroplast stroma (GO:0009570);; Molecular Function: rRNA binding (GO:0019843);; Biological Process: ribosome biogenesis (GO:0042254);;	--	--	Function unknown	PREDICTED: uncharacterized protein LOC101216973 [Cucumis sativus]	0.00228859	0.782177	up
Csa3G588460	Molecular Function: methyltransferase activity (GO:0008168);; Biological Process: rRNA methylation (GO:0031167);;	--	--	General function prediction only	PREDICTED: uncharacterized RNA methyltransferase pc1998-like [Cucumis sativus]	0.0121796	0.786765	up
Csa3G589590	Cellular Component: plasma membrane (GO:0005886);; Cellular Component: plastid (GO:0009536);; Cellular Component: integral component of membrane (GO:0016021);; Biological Process: amino acid import (GO:0043090);; Biological Process: response to karrikin (GO:0080167);;	--	--	Amino acid transport and metabolism	PREDICTED: lysine histidine transporter 1-like [Cucumis sativus]	1.14e-05	-1.06102	down
Csa3G592100	Cellular Component: nucleus (GO:0005634);; Cellular Component: cytoplasm (GO:0005737);; Biological Process: metabolic process (GO:0008152);; Molecular Function: carboxylic ester hydrolase activity (GO:0052689);;	--	--	Defense mechanisms	PREDICTED: probable carboxylesterase 11-like [Cucumis sativus]	0.0209949	-1.01262	down
Csa3G595230	Molecular Function: structural constituent of ribosome (GO:0003735);; Cellular Component: mitochondrial respiratory chain complex II (GO:0005749);; Cellular Component: ribosome (GO:0005840);; Biological Process: tricarboxylic acid cycle (GO:0006099);; Biological Process: mitochondrial electron transport, succinate to ubiquinone (GO:0006121);; Biological Process: translation (GO:0006412);; Molecul…	K00235|0|csv:101220767|succinate dehydrogenase [ubiquinone] iron-sulfur subunit 2, mitochondrial-like; K00235 succinate dehydrogenase (ubiquinone) iron-sulfur subunit [EC:1.3.5.1] (A)	Citrate cycle (TCA cycle) (ko00020);; Oxidative phosphorylation (ko00190);; Carbon metabolism (ko01200)	Energy production and conversion	PREDICTED: succinate dehydrogenase [ubiquinone] iron-sulfur subunit 2, mitochondrial-like [Cucumis sativus]	0.000673613	-0.599155	down
Csa3G597250	Biological Process: calcium ion transport (GO:0006816);; Biological Process: Golgi organization (GO:0007030);; Biological Process: response to salt stress (GO:0009651);; Biological Process: response to sucrose (GO:0009744);; Biological Process: response to glucose (GO:0009749);; Biological Process: response to fructose (GO:0009750);; Molecular Function: transferase activity, transferring glycosyl…	--	--	General function prediction only	PREDICTED: uncharacterized protein LOC101257369 [Solanum lycopersicum]	0.000203547	-0.785234	down
Csa3G597290	Biological Process: maltose metabolic process (GO:0000023);; Molecular Function: methyltransferase activity (GO:0008168);; Biological Process: mRNA modification (GO:0016556);; Biological Process: starch biosynthetic process (GO:0019252);; Biological Process: methylation (GO:0032259);;	--	--	Lipid transport and metabolism	PREDICTED: uncharacterized protein LOC101221941 [Cucumis sativus]	0.00115255	1.09542	up
Csa3G600020	Molecular Function: 8-amino-7-oxononanoate synthase activity (GO:0008710);; Biological Process: biosynthetic process (GO:0009058);; Biological Process: flavonoid biosynthetic process (GO:0009813);; Molecular Function: naringenin-chalcone synthase activity (GO:0016210);;	K00660|0|csv:101226380|chalcone synthase 2-like; K00660 chalcone synthase [EC:2.3.1.74] (A)	Flavonoid biosynthesis (ko00941);; Circadian rhythm - plant (ko04712)	Coenzyme transport and metabolism	PREDICTED: chalcone synthase 2-like [Cucumis sativus]	3.89e-07	0.884545	up
Csa3G603030	Molecular Function: protein kinase activity (GO:0004672);; Molecular Function: structural molecule activity (GO:0005198);; Molecular Function: ATP binding (GO:0005524);; Biological Process: protein phosphorylation (GO:0006468);; Cellular Component: chloroplast (GO:0009507);;	--	--	Signal transduction mechanisms	PREDICTED: uncharacterized protein LOC101205688 [Cucumis sativus]	0.000193154	0.986463	up
Csa3G607130	Molecular Function: intracellular cyclic nucleotide activated cation channel activity (GO:0005221);; Molecular Function: inward rectifier potassium channel activity (GO:0005242);; Molecular Function: cation channel activity (GO:0005261);; Molecular Function: calmodulin binding (GO:0005516);; Cellular Component: plasma membrane (GO:0005886);; Biological Process: ion transport (GO:0006811);; Biolog…	K05391|0|csv:101212985|cyclic nucleotide-gated ion channel 1-like; K05391 cyclic nucleotide gated channel, other eukaryote (A)	Plant-pathogen interaction (ko04626)	Inorganic ion transport and metabolism	PREDICTED: cyclic nucleotide-gated ion channel 1-like [Cucumis sativus]	0.0395221	-0.889386	down
Csa3G608680	--	--	--	Function unknown	PREDICTED: uncharacterized protein LOC101220947 [Cucumis sativus]	0.000879713	1.15063	up
Csa3G613420	Molecular Function: protein serine/threonine kinase activity (GO:0004674);; Molecular Function: non-membrane spanning protein tyrosine kinase activity (GO:0004715);; Molecular Function: ATP binding (GO:0005524);; Cellular Component: plasma membrane (GO:0005886);; Biological Process: plant-type cell wall organization (GO:0009664);; Biological Process: leaf morphogenesis (GO:0009965);; Biological P…	--	--	Signal transduction mechanisms	PREDICTED: receptor-like serine/threonine-protein kinase ALE2-like [Cucumis sativus]	0.00458038	0.788254	up
Csa3G613430	Molecular Function: ribokinase activity (GO:0004747);; Biological Process: D-ribose metabolic process (GO:0006014);; Cellular Component: chloroplast (GO:0009507);; Biological Process: phosphorylation (GO:0016310);;	--	--	Carbohydrate transport and metabolism	PREDICTED: ribokinase-like [Cucumis sativus]	0.00161752	0.779259	up
Csa3G622430	--	--	--	Function unknown	PREDICTED: uncharacterized protein LOC101204012 [Cucumis sativus]	0.0187576	0.604398	up
Csa3G624020	Cellular Component: membrane (GO:0016020);; Molecular Function: pectate lyase activity (GO:0030570);;	K01728|0|csv:101207204|probable pectate lyase 8-like; K01728 pectate lyase [EC:4.2.2.2] (A)	Pentose and glucuronate interconversions (ko00040)	General function prediction only	PREDICTED: probable pectate lyase 8-like [Cucumis sativus]	0.000251098	1.43072	up
Csa3G625630	Cellular Component: nucleus (GO:0005634);; Biological Process: regulation of sulfur utilization (GO:0006792);; Biological Process: cellular response to sulfur starvation (GO:0010438);;	--	--	General function prediction only	PREDICTED: uncharacterized protein LOC101204990 [Cucumis sativus]	0.029456	-1.06662	down
Csa3G630280	Biological Process: transcription, DNA-templated (GO:0006351);;	--	--	Transcription	PREDICTED: uncharacterized protein LOC101214735 [Cucumis sativus]	0.00132222	-1.19762	down
Csa3G636390	Biological Process: polysaccharide biosynthetic process (GO:0000271);; Cellular Component: cell wall (GO:0005618);; Cellular Component: plasma membrane (GO:0005886);; Biological Process: anatomical structure morphogenesis (GO:0009653);; Biological Process: multidimensional cell growth (GO:0009825);; Biological Process: tissue development (GO:0009888);; Biological Process: cell tip growth (GO:0009…	--	--	Signal transduction mechanisms;; Cytoskeleton	PREDICTED: uncharacterized LOC101211678 [Cucumis sativus]	2.82e-06	1.22849	up
Csa3G642720	Biological Process: pyrimidine ribonucleotide biosynthetic process (GO:0009220);; Cellular Component: chloroplast envelope (GO:0009941);; Biological Process: chloroplast fission (GO:0010020);; Cellular Component: thylakoid membrane (GO:0042651);; Biological Process: nucleoid organization (GO:0090143);;	--	--	Function unknown	PREDICTED: uncharacterized protein LOC101222332 [Cucumis sativus]	0.0135235	0.61939	up
Csa3G643770	Molecular Function: iron ion binding (GO:0005506);; Molecular Function: electron carrier activity (GO:0009055);; Molecular Function: heme binding (GO:0020037);; Molecular Function: flavonoid 3',5'-hydroxylase activity (GO:0033772);; Biological Process: oxidation-reduction process (GO:0055114);;	--	--	Secondary metabolites biosynthesis, transport and catabolism	PREDICTED: flavonoid 3&apos;-monooxygenase-like [Cucumis sativus]	0.00821138	-0.899243	down
Csa3G645960	Biological Process: response to singlet oxygen (GO:0000304);; Biological Process: rRNA processing (GO:0006364);; Biological Process: glycine catabolic process (GO:0006546);; Biological Process: unsaturated fatty acid biosynthetic process (GO:0006636);; Biological Process: phosphatidylglycerol biosynthetic process (GO:0006655);; Biological Process: oxidoreduction coenzyme metabolic process (GO:000…	--	--	Function unknown	PREDICTED: protein FLUORESCENT IN BLUE LIGHT, chloroplastic-like [Cucumis sativus]	0.00101728	0.944509	up
Csa3G646010	--	--	--	Function unknown	PREDICTED: uncharacterized protein LOC101206150 isoform 1 [Cucumis sativus]	0.0055692	-0.771495	down
Csa3G646530	Biological Process: defense response (GO:0006952);; Biological Process: response to hormone (GO:0009725);; Molecular Function: hydrolase activity, acting on ester bonds (GO:0016788);; Biological Process: response to other organism (GO:0051707);;	--	--	Lipid transport and metabolism	PREDICTED: GDSL esterase/lipase 1-like [Cucumis sativus]	0.030211	-0.837318	down
Csa3G646640	Molecular Function: enzyme inhibitor activity (GO:0004857);; Cellular Component: cytoplasm (GO:0005737);; Cellular Component: plasma membrane (GO:0005886);; Cellular Component: plant-type cell wall (GO:0009505);; Biological Process: response to nematode (GO:0009624);; Molecular Function: pectinesterase activity (GO:0030599);; Biological Process: indole-containing compound metabolic process (GO:00…	K01051|0|csv:101207996|pectinesterase 3-like; K01051 pectinesterase [EC:3.1.1.11] (A)	Pentose and glucuronate interconversions (ko00040);; Starch and sucrose metabolism (ko00500)	Carbohydrate transport and metabolism	PREDICTED: pectinesterase 3-like [Cucumis sativus]	0.00241622	0.806823	up
Csa3G651740	Molecular Function: phosphoglycerate dehydrogenase activity (GO:0004617);; Molecular Function: protein binding (GO:0005515);; Molecular Function: ATP binding (GO:0005524);; Cellular Component: nucleus (GO:0005634);; Cellular Component: mitochondrion (GO:0005739);; Cellular Component: cytosol (GO:0005829);; Biological Process: L-serine biosynthetic process (GO:0006564);; Biological Process: trypto…	K00058|0|csv:101219910|d-3-phosphoglycerate dehydrogenase, chloroplastic-like; K00058 D-3-phosphoglycerate dehydrogenase [EC:1.1.1.95] (A)	Glycine, serine and threonine metabolism (ko00260);; Carbon metabolism (ko01200);; Biosynthesis of amino acids (ko01230)	Amino acid transport and metabolism	PREDICTED: d-3-phosphoglycerate dehydrogenase, chloroplastic-like [Cucumis sativus]	8.75e-05	0.81895	up
Csa3G664560	Cellular Component: mitochondrion (GO:0005739);; Cellular Component: chloroplast thylakoid membrane (GO:0009535);; Biological Process: response to blue light (GO:0009637);; Biological Process: photosynthesis, light harvesting (GO:0009765);; Cellular Component: chloroplast envelope (GO:0009941);; Biological Process: response to red light (GO:0010114);; Biological Process: response to far red light…	K08912|0|csv:101203342|chlorophyll a-b binding protein 3C, chloroplastic-like; K08912 light-harvesting complex II chlorophyll a/b binding protein 1 (A)	Photosynthesis - antenna proteins (ko00196)	Coenzyme transport and metabolism	PREDICTED: chlorophyll a-b binding protein 3C, chloroplastic-like [Cucumis sativus]	1.14e-15	1.21232	up
Csa3G669610	Cellular Component: cytosol (GO:0005829);;	--	--	Function unknown	PREDICTED: uncharacterized protein LOC101207691 [Cucumis sativus]	0.00546623	0.929445	up
Csa3G680120	Cellular Component: cytoplasm (GO:0005737);; Biological Process: galactose metabolic process (GO:0006012);; Biological Process: response to heat (GO:0009408);; Biological Process: response to cold (GO:0009409);; Biological Process: response to water deprivation (GO:0009414);; Biological Process: response to high light intensity (GO:0009644);; Biological Process: response to salt stress (GO:000965…	K18819|0|csv:101208180|galactinol synthase 1-like; K18819 inositol 3-alpha-galactosyltransferase [EC:2.4.1.123] (A)	Galactose metabolism (ko00052)	Carbohydrate transport and metabolism	PREDICTED: galactinol synthase 1-like [Cucumis sativus]	2.44e-10	1.16704	up
Csa3G681150	Molecular Function: serine-type carboxypeptidase activity (GO:0004185);; Cellular Component: extracellular region (GO:0005576);; Biological Process: proteolysis (GO:0006508);; Cellular Component: cytoplasmic membrane-bounded vesicle (GO:0016023);;	K16297|0|csv:101227448|serine carboxypeptidase-like 35-like; K16297 serine carboxypeptidase-like clade II [EC:3.4.16.-] (A)	--	Posttranslational modification, protein turnover, chaperones	PREDICTED: serine carboxypeptidase-like 35-like [Cucumis sativus]	0.0492539	0.685569	up
Csa3G681160	Molecular Function: serine-type carboxypeptidase activity (GO:0004185);; Cellular Component: extracellular region (GO:0005576);; Cellular Component: vacuole (GO:0005773);; Biological Process: proteolysis (GO:0006508);; Cellular Component: plant-type cell wall (GO:0009505);; Cellular Component: cytoplasmic membrane-bounded vesicle (GO:0016023);;	K16297|6.91446e-108|csv:101209256|serine carboxypeptidase-like 35-like; K16297 serine carboxypeptidase-like clade II [EC:3.4.16.-] (A)	--	Posttranslational modification, protein turnover, chaperones	PREDICTED: serine carboxypeptidase-like 35-like, partial [Cucumis sativus]	0.0144882	1.16351	up
Csa3G681660	Molecular Function: serine-type carboxypeptidase activity (GO:0004185);; Cellular Component: extracellular region (GO:0005576);; Biological Process: proteolysis (GO:0006508);;	K16297|1.2273e-76|csv:101227679|serine carboxypeptidase-like 35-like; K16297 serine carboxypeptidase-like clade II [EC:3.4.16.-] (A)	--	Posttranslational modification, protein turnover, chaperones	PREDICTED: serine carboxypeptidase-like 35-like [Cucumis sativus]	0.032683	1.05469	up
Csa3G682170	Molecular Function: hydroxymethylbilane synthase activity (GO:0004418);; Biological Process: pentose-phosphate shunt (GO:0006098);; Biological Process: rRNA processing (GO:0006364);; Biological Process: ubiquinone biosynthetic process (GO:0006744);; Biological Process: protoporphyrinogen IX biosynthetic process (GO:0006782);; Biological Process: aromatic amino acid family biosynthetic process (GO…	K01749|0|csv:101219749|CSPD; porphobilinogen deaminase, chloroplastic-like; K01749 hydroxymethylbilane synthase [EC:2.5.1.61] (A)	Porphyrin and chlorophyll metabolism (ko00860)	Coenzyme transport and metabolism	PREDICTED: porphobilinogen deaminase, chloroplastic-like [Cucumis sativus]	7.05e-05	1.08381	up
Csa3G687740	Biological Process: maltose metabolic process (GO:0000023);; Molecular Function: plastid sigma factor activity (GO:0001053);; Biological Process: pentose-phosphate shunt (GO:0006098);; Biological Process: transcription, DNA-templated (GO:0006351);; Biological Process: DNA-templated transcription, initiation (GO:0006352);; Biological Process: mRNA modification (GO:0016556);; Molecular Function: tr…	--	--	Transcription	PREDICTED: RNA polymerase sigma factor sigD, chloroplastic-like [Cucumis sativus]	0.00217379	0.654923	up
Csa3G695850	Cellular Component: cytoplasm (GO:0005737);; Cellular Component: mitochondrion (GO:0005739);; Molecular Function: organic cyclic compound binding (GO:0097159);; Molecular Function: heterocyclic compound binding (GO:1901363);;	--	--	Cell cycle control, cell division, chromosome partitioning	PREDICTED: uncharacterized protein LOC101205386 [Cucumis sativus]	0.01785	-1.09932	down
Csa3G697970	Molecular Function: nucleotide binding (GO:0000166);; Cellular Component: cell wall (GO:0005618);; Biological Process: defense response (GO:0006952);; Biological Process: signal transduction (GO:0007165);; Cellular Component: plasmodesma (GO:0009506);; Cellular Component: chloroplast (GO:0009507);; Biological Process: UV protection (GO:0009650);; Cellular Component: membrane (GO:0016020);; Molecu…	--	--	General function prediction only	PREDICTED: DNA-damage-repair/toleration protein DRT100-like [Cucumis sativus]	3.06e-10	1.85504	up
Csa3G698490	Molecular Function: monooxygenase activity (GO:0004497);; Molecular Function: binding (GO:0005488);; Molecular Function: oxidoreductase activity (GO:0016491);; Molecular Function: oxidoreductase activity, acting on paired donors, with incorporation or reduction of molecular oxygen (GO:0016705);; Molecular Function: metal ion binding (GO:0046872);;	--	--	Secondary metabolites biosynthesis, transport and catabolism	PREDICTED: cytochrome P450 705A5-like [Cucumis sativus]	1.94e-08	1.00975	up
Csa3G703170	Cellular Component: nucleus (GO:0005634);;	--	--	Function unknown	PREDICTED: uncharacterized LOC101221885 [Cucumis sativus]	0.00171911	0.753598	up
Csa3G708170	Cellular Component: chloroplast (GO:0009507);;	--	--	Function unknown	PREDICTED: uncharacterized protein LOC101218097 [Cucumis sativus]	0.031729	0.859192	up
Csa3G710190	Biological Process: water transport (GO:0006833);; Biological Process: response to cold (GO:0009409);; Biological Process: response to light stimulus (GO:0009416);; Cellular Component: chloroplast thylakoid membrane (GO:0009535);; Cellular Component: chloroplast stroma (GO:0009570);; Biological Process: response to salt stress (GO:0009651);; Biological Process: response to sucrose (GO:0009744);; …	--	--	Function unknown	PREDICTED: unknown protein DS12 from 2D-PAGE of leaf, chloroplastic-like [Cucumis sativus]	0.00071699	0.681165	up
Csa3G710780	Cellular Component: plastid (GO:0009536);;	--	--	Posttranslational modification, protein turnover, chaperones	PREDICTED: chaperone protein dnaJ 8, chloroplastic-like [Cucumis sativus]	0.0121796	-0.775185	down
Csa3G710790	Molecular Function: protein binding (GO:0005515);; Cellular Component: chloroplast (GO:0009507);;	--	--	Posttranslational modification, protein turnover, chaperones	PREDICTED: chaperone protein dnaJ 8, chloroplastic-like [Cucumis sativus]	0.00602964	-0.767915	down
Csa3G710810	Molecular Function: copper ion binding (GO:0005507);; Molecular Function: electron carrier activity (GO:0009055);; Cellular Component: cytoplasmic membrane-bounded vesicle (GO:0016023);;	--	--	General function prediction only	PREDICTED: lamin-like protein-like [Cucumis sativus]	0.000272532	1.16806	up
Csa3G710850	Molecular Function: N-acetyltransferase activity (GO:0008080);; Biological Process: single-organism process (GO:0044699);; Biological Process: response to stimulus (GO:0050896);;	--	--	General function prediction only	PREDICTED: uncharacterized protein LOC101217889 [Cucumis sativus]	6.28e-05	-1.19765	down
Csa3G717370	Biological Process: response to cold (GO:0009409);; Biological Process: lignin biosynthetic process (GO:0009809);; Molecular Function: cinnamoyl-CoA reductase activity (GO:0016621);; Molecular Function: dihydrokaempferol 4-reductase activity (GO:0045552);; Molecular Function: coenzyme binding (GO:0050662);; Biological Process: oxidation-reduction process (GO:0055114);;	K09753|0|cmo:103500289|cinnamoyl-CoA reductase 2-like; K09753 cinnamoyl-CoA reductase [EC:1.2.1.44] (A)	Phenylpropanoid biosynthesis (ko00940)	Secondary metabolites biosynthesis, transport and catabolism	PREDICTED: cinnamoyl-CoA reductase 1-like [Cucumis sativus]	0.0484929	-0.848043	down
Csa3G722880	Biological Process: cytokinesis by cell plate formation (GO:0000911);; Molecular Function: DNA binding (GO:0003677);; Molecular Function: DNA helicase activity (GO:0003678);; Molecular Function: ATP binding (GO:0005524);; Cellular Component: nucleus (GO:0005634);; Cellular Component: cytosol (GO:0005829);; Biological Process: acetyl-CoA metabolic process (GO:0006084);; Biological Process: DNA unw…	K02540|0|csv:101219546|DNA replication licensing factor mcm2-like; K02540 DNA replication licensing factor MCM2 [EC:3.6.4.12] (A)	DNA replication (ko03030)	Replication, recombination and repair	PREDICTED: DNA replication licensing factor mcm2-like [Cucumis sativus]	0.0201361	0.793154	up
Csa3G727930	Molecular Function: structural constituent of ribosome (GO:0003735);; Cellular Component: ribosome (GO:0005840);; Biological Process: translation (GO:0006412);; Cellular Component: chloroplast stroma (GO:0009570);; Cellular Component: chloroplast envelope (GO:0009941);; Biological Process: isopentenyl diphosphate biosynthetic process, methylerythritol 4-phosphate pathway (GO:0019288);; Molecular …	K02879|4.77357e-146|csv:101220973|50S ribosomal protein L17, chloroplastic-like; K02879 large subunit ribosomal protein L17 (A)	Ribosome (ko03010)	Translation, ribosomal structure and biogenesis	PREDICTED: 50S ribosomal protein L17, chloroplastic-like [Cucumis sativus]	0.00123912	0.813368	up
Csa3G727940	Cellular Component: nucleus (GO:0005634);; Cellular Component: mitochondrion (GO:0005739);; Cellular Component: plastid (GO:0009536);;	--	--	Function unknown	PREDICTED: protein LURP-one-related 8-like [Cucumis sativus]	0.0493495	-0.763962	down
Csa3G728090	Molecular Function: translation elongation factor activity (GO:0003746);; Biological Process: translational elongation (GO:0006414);; Cellular Component: chloroplast stroma (GO:0009570);; Biological Process: embryo development ending in seed dormancy (GO:0009793);; Biological Process: iron-sulfur cluster assembly (GO:0016226);; Biological Process: peptide biosynthetic process (GO:0043043);; Biolo…	K02356|1.57292e-151|csv:101222385|elongation factor P-like; K02356 elongation factor P (A)	--	Function unknown	PREDICTED: elongation factor P-like [Cucumis sativus]	8.57e-06	1.26515	up
Csa3G730800	Molecular Function: sequence-specific DNA binding transcription factor activity (GO:0003700);; Biological Process: regulation of transcription, DNA-templated (GO:0006355);; Biological Process: defense response (GO:0006952);; Biological Process: signal transduction (GO:0007165);; Biological Process: response to biotic stimulus (GO:0009607);; Molecular Function: sequence-specific DNA binding (GO:00…	K13424|0|csv:101205651|probable WRKY transcription factor 33-like; K13424 WRKY transcription factor 33 (A)	Plant-pathogen interaction (ko04626)	Transcription	PREDICTED: probable WRKY transcription factor 33-like [Cucumis sativus]	0.00186148	-0.888755	down
Csa3G730830	Cellular Component: nucleus (GO:0005634);;	--	--	Function unknown	PREDICTED: uncharacterized LOC101206121 [Cucumis sativus]	0.0322588	-0.607603	down
Csa3G730890	Biological Process: abscisic acid-activated signaling pathway (GO:0009738);;	K14496|2.80596e-152|csv:101206842|abscisic acid receptor PYL4-like; K14496 abscisic acid receptor PYR/PYL family (A)	Plant hormone signal transduction (ko04075)	General function prediction only	PREDICTED: abscisic acid receptor PYL4-like [Cucumis sativus]	4.04e-09	1.04236	up
Csa3G730900	Biological Process: polysaccharide catabolic process (GO:0000272);; Molecular Function: protein binding (GO:0005515);; Cellular Component: nucleus (GO:0005634);; Biological Process: starch metabolic process (GO:0005982);; Molecular Function: protein transporter activity (GO:0008565);; Biological Process: plant-type cell wall organization (GO:0009664);; Cellular Component: chloroplast inner membra…	--	--	Function unknown	PREDICTED: uncharacterized protein LOC101207080 [Cucumis sativus]	0.0126343	0.602127	up
Csa3G731190	Biological Process: dephosphorylation (GO:0016311);; Molecular Function: phosphatase activity (GO:0016791);; Biological Process: root hair elongation (GO:0048767);;	K15731|0|csv:101212455|CTD small phosphatase-like protein 2-like; K15731 carboxy-terminal domain RNA polymerase II polypeptide A small phosphatase [EC:3.1.3.16] (A)	--	Transcription	PREDICTED: CTD small phosphatase-like protein 2-like [Cucumis sativus]	0.030625	-0.668563	down
Csa3G731720	Biological Process: calcium ion transport (GO:0006816);; Molecular Function: calcium:proton antiporter activity (GO:0015369);; Cellular Component: integral component of membrane (GO:0016021);; Biological Process: transmembrane transport (GO:0055085);;	K07300|0|csv:101213176|vacuolar cation/proton exchanger 3-like; K07300 Ca2+:H+ antiporter (A)	--	Inorganic ion transport and metabolism	PREDICTED: vacuolar cation/proton exchanger 3-like [Cucumis sativus]	0.00673277	0.672519	up
Csa3G732520	Molecular Function: inorganic phosphate transmembrane transporter activity (GO:0005315);; Molecular Function: sugar:proton symporter activity (GO:0005351);; Molecular Function: organic anion transmembrane transporter activity (GO:0008514);; Cellular Component: chloroplast (GO:0009507);; Cellular Component: plastid (GO:0009536);; Biological Process: nitrate transport (GO:0015706);; Biological Proc…	K08193|0|csv:101231231|probable anion transporter 3, chloroplastic-like; K08193 MFS transporter, ACS family, solute carrier family 17 (sodium-dependent inorganic phosphate cotransporter), other (A)	--	Carbohydrate transport and metabolism	PREDICTED: probable anion transporter 3, chloroplastic-like [Cucumis sativus]	0.00385498	0.877838	up
Csa3G732620	Molecular Function: DNA binding (GO:0003677);; Cellular Component: nucleus (GO:0005634);; Biological Process: rRNA processing (GO:0006364);; Biological Process: tRNA metabolic process (GO:0006399);; Molecular Function: fructokinase activity (GO:0008865);; Biological Process: chloroplast organization (GO:0009658);; Biological Process: embryo development ending in seed dormancy (GO:0009793);; Biolo…	--	--	Carbohydrate transport and metabolism	PREDICTED: fructokinase-2-like [Cucumis sativus]	0.00385027	0.890675	up
Csa3G732650	Molecular Function: GTPase activity (GO:0003924);; Molecular Function: structural constituent of cytoskeleton (GO:0005200);; Molecular Function: GTP binding (GO:0005525);; Cellular Component: cell wall (GO:0005618);; Cellular Component: nucleolus (GO:0005730);; Cellular Component: Golgi apparatus (GO:0005794);; Cellular Component: microtubule (GO:0005874);; Cellular Component: plasma membrane (GO…	K07375|0|csv:101218443|tubulin beta-1 chain-like; K07375 tubulin beta (A)	Phagosome (ko04145)	Cytoskeleton	PREDICTED: tubulin beta-1 chain-like [Cucumis sativus]	0.000955224	0.758286	up
Csa3G734100	Cellular Component: chloroplast thylakoid membrane (GO:0009535);; Biological Process: leaf morphogenesis (GO:0009965);; Biological Process: cellular cation homeostasis (GO:0030003);; Biological Process: cell differentiation (GO:0030154);; Molecular Function: heat shock protein binding (GO:0031072);; Biological Process: positive regulation of catalytic activity (GO:0043085);; Biological Process: p…	--	--	Function unknown	PREDICTED: uncharacterized protein LOC101209846 [Cucumis sativus]	0.0179278	0.68282	up
Csa3G734210	Cellular Component: condensed chromosome (GO:0000793);; Molecular Function: DNA binding (GO:0003677);; Molecular Function: chromatin binding (GO:0003682);; Molecular Function: sequence-specific DNA binding transcription factor activity (GO:0003700);; Cellular Component: nucleolus (GO:0005730);; Biological Process: asymmetric cell division (GO:0008356);; Biological Process: response to virus (GO:0…	K09422|2.93798e-119|csv:101226728|transcription factor AS1-like; K09422 myb proto-oncogene protein, plant (A)	--	Transcription	PREDICTED: transcription factor AS1-like [Cucumis sativus]	0.00263085	0.828807	up
Csa3G734320	Cellular Component: Golgi apparatus (GO:0005794);; Molecular Function: acetylglucosaminyltransferase activity (GO:0008375);; Cellular Component: membrane (GO:0016020);; Biological Process: carbohydrate biosynthetic process (GO:0016051);; Molecular Function: protein xylosyltransferase activity (GO:0030158);;	--	--	Carbohydrate transport and metabolism	PREDICTED: xylosyltransferase-like [Cucumis sativus]	0.0216964	0.854875	up
Csa3G736580	Cellular Component: plasma membrane (GO:0005886);; Biological Process: response to aluminum ion (GO:0010044);;	K02069|3.23954e-180|csv:101208138|protein ALUMINUM SENSITIVE 3-like; K02069 putative ABC transport system permease protein (A)	--	Function unknown	PREDICTED: protein ALUMINUM SENSITIVE 3-like [Cucumis sativus]	0.026052	0.935471	up
Csa3G736660	Molecular Function: glutathione transferase activity (GO:0004364);; Cellular Component: cytoplasm (GO:0005737);; Biological Process: toxin catabolic process (GO:0009407);; Cellular Component: chloroplast stroma (GO:0009570);; Biological Process: response to cyclopentenone (GO:0010583);; Biological Process: protein glutathionylation (GO:0010731);; Biological Process: response to cadmium ion (GO:00…	K00799|2.97412e-170|csv:101211241|glutathione S-transferase L3-like; K00799 glutathione S-transferase [EC:2.5.1.18] (A)	Glutathione metabolism (ko00480)	Posttranslational modification, protein turnover, chaperones	PREDICTED: glutathione S-transferase L3-like [Cucumis sativus]	0.0043728	-0.925468	down
Csa3G736770	Biological Process: activation of MAPKK activity (GO:0000186);; Molecular Function: MAP kinase kinase kinase activity (GO:0004709);; Molecular Function: protein tyrosine kinase activity (GO:0004713);; Molecular Function: ATP binding (GO:0005524);; Cellular Component: plasma membrane (GO:0005886);; Cellular Component: plasmodesma (GO:0009506);;	--	--	Signal transduction mechanisms	PREDICTED: probable LRR receptor-like serine/threonine-protein kinase At1g67720-like [Cucumis sativus]	0.00614061	0.624975	up
Csa3G736890	Cellular Component: plasma membrane (GO:0005886);;	--	--	Function unknown	PREDICTED: protein IQ-DOMAIN 1-like [Cucumis sativus]	0.00294915	1.18411	up
Csa3G736930	Biological Process: primary metabolic process (GO:0044238);; Biological Process: cellular macromolecule metabolic process (GO:0044260);;	--	--	Function unknown	Retinitis pigmentosa 1-like 1 protein, putative [Theobroma cacao]	0.0139691	0.936429	up
Csa3G736960	Molecular Function: DNA binding (GO:0003677);; Molecular Function: protein serine/threonine kinase activity (GO:0004674);; Molecular Function: ATP binding (GO:0005524);; Cellular Component: nucleus (GO:0005634);; Cellular Component: plasma membrane (GO:0005886);; Biological Process: regulation of transcription, DNA-templated (GO:0006355);; Biological Process: protein phosphorylation (GO:0006468);…	--	--	Signal transduction mechanisms	PREDICTED: L-type lectin-domain containing receptor kinase VIII.1-like [Cucumis sativus]	6.14e-05	1.08083	up
Csa3G736970	Molecular Function: peroxidase activity (GO:0004601);; Cellular Component: extracellular region (GO:0005576);; Cellular Component: cytosol (GO:0005829);; Biological Process: response to oxidative stress (GO:0006979);; Molecular Function: heme binding (GO:0020037);; Molecular Function: metal ion binding (GO:0046872);; Biological Process: defense response to fungus (GO:0050832);; Biological Process…	K00430|0|csv:101215428|peroxidase 21-like; K00430 peroxidase [EC:1.11.1.7] (A)	Phenylalanine metabolism (ko00360);; Phenylpropanoid biosynthesis (ko00940)	Carbohydrate transport and metabolism	PREDICTED: peroxidase 21-like [Cucumis sativus]	0.046489	-0.82582	down
Csa3G740070	Molecular Function: nucleotide binding (GO:0000166);; Molecular Function: RNA binding (GO:0003723);; Molecular Function: poly(U) RNA binding (GO:0008266);; Biological Process: response to cold (GO:0009409);; Cellular Component: plastid envelope (GO:0009526);; Cellular Component: chloroplast thylakoid (GO:0009534);; Cellular Component: chloroplast thylakoid membrane (GO:0009535);; Cellular Compone…	K11294|0|csv:101223244|29 kDa ribonucleoprotein, chloroplastic-like; K11294 nucleolin (A)	--	RNA processing and modification	PREDICTED: 29 kDa ribonucleoprotein, chloroplastic-like [Cucumis sativus]	1.58e-06	1.26839	up
Csa3G743400	Cellular Component: protein storage vacuole (GO:0000326);; Cellular Component: endoplasmic reticulum (GO:0005783);; Cellular Component: plasma membrane (GO:0005886);; Biological Process: glycolytic process (GO:0006096);; Biological Process: polyamine catabolic process (GO:0006598);; Biological Process: calcium ion transport (GO:0006816);; Biological Process: water transport (GO:0006833);; Biologi…	K09873|3.22899e-157|csv:101229076|aquaporin TIP1-1-like; K09873 aquaporin TIP (A)	--	Carbohydrate transport and metabolism	PREDICTED: aquaporin TIP1-1-like [Cucumis sativus]	9.43e-15	2.18615	up
Csa3G746620	Biological Process: response to UV (GO:0009411);; Cellular Component: chloroplast (GO:0009507);; Cellular Component: plastid envelope (GO:0009526);; Biological Process: flavonoid biosynthetic process (GO:0009813);; Molecular Function: nucleobase transmembrane transporter activity (GO:0015205);; Biological Process: nucleobase transport (GO:0015851);; Biological Process: nucleobase-containing compo…	K03457|0|csv:101227244|probable allantoin permease-like; K03457 nucleobase:cation symporter-1, NCS1 family (A)	--	Nucleotide transport and metabolism;; Coenzyme transport and metabolism	PREDICTED: probable allantoin permease-like [Cucumis sativus]	0.00189054	0.759524	up
Csa3G747640	--	--	--	Function unknown	PREDICTED: uncharacterized protein LOC101220815 [Cucumis sativus]	0.0104829	-0.59717	down
Csa3G748800	Molecular Function: peroxidase activity (GO:0004601);; Cellular Component: plant-type cell wall (GO:0009505);; Cellular Component: chloroplast stroma (GO:0009570);; Cellular Component: thylakoid (GO:0009579);; Cellular Component: chloroplast envelope (GO:0009941);; Biological Process: defense response to bacterium (GO:0042742);; Molecular Function: peroxiredoxin activity (GO:0051920);; Biological…	--	--	Posttranslational modification, protein turnover, chaperones	PREDICTED: peroxiredoxin-2E, chloroplastic-like [Cucumis sativus]	6.55e-05	1.16594	up
Csa3G760500	--	--	--	General function prediction only	PREDICTED: putative lipid-transfer protein DIR1-like [Cucumis sativus]	0.0123705	-0.909196	down
Csa3G760530	Biological Process: polysaccharide catabolic process (GO:0000272);; Biological Process: cell morphogenesis involved in differentiation (GO:0000904);; Cellular Component: plasma membrane (GO:0005886);; Biological Process: starch metabolic process (GO:0005982);; Biological Process: alcohol metabolic process (GO:0006066);; Biological Process: glycerol metabolic process (GO:0006071);; Biological Proc…	--	--	Energy production and conversion	PREDICTED: probable glycerophosphoryl diester phosphodiesterase 1-like [Cucumis sativus]	0.000313804	0.707387	up
Csa3G769090	Molecular Function: RNA binding (GO:0003723);; Molecular Function: structural constituent of ribosome (GO:0003735);; Biological Process: rRNA processing (GO:0006364);; Biological Process: translation (GO:0006412);; Cellular Component: chloroplast stroma (GO:0009570);; Biological Process: chloroplast relocation (GO:0009902);; Biological Process: thylakoid membrane organization (GO:0010027);; Cellu…	K02946|1.9335e-121|csv:101213702|30S ribosomal protein S10, chloroplastic-like; K02946 small subunit ribosomal protein S10 (A)	Ribosome (ko03010)	Translation, ribosomal structure and biogenesis	PREDICTED: 30S ribosomal protein S10, chloroplastic-like [Cucumis sativus]	0.000131581	1.01571	up
Csa3G775240	Cellular Component: peroxisomal matrix (GO:0005782);; Cellular Component: plasma membrane (GO:0005886);; Cellular Component: chloroplast (GO:0009507);; Molecular Function: monodehydroascorbate reductase (NADH) activity (GO:0016656);; Biological Process: cell redox homeostasis (GO:0045454);; Biological Process: response to cadmium ion (GO:0046686);; Cellular Component: apoplast (GO:0048046);; Mole…	K08232|0|csv:101207933|monodehydroascorbate reductase-like; K08232 monodehydroascorbate reductase (NADH) [EC:1.6.5.4] (A)	Ascorbate and aldarate metabolism (ko00053)	General function prediction only	PREDICTED: monodehydroascorbate reductase-like [Cucumis sativus]	0.0147761	-0.752237	down
Csa3G775300	Molecular Function: iron ion binding (GO:0005506);; Molecular Function: electron carrier activity (GO:0009055);; Molecular Function: alkane 1-monooxygenase activity (GO:0018685);; Molecular Function: heme binding (GO:0020037);; Biological Process: oxidation-reduction process (GO:0055114);; Molecular Function: aromatase activity (GO:0070330);;	--	--	Secondary metabolites biosynthesis, transport and catabolism	PREDICTED: cytochrome P450 94A1-like, partial [Cucumis sativus]	0.00503811	-1.27228	down
Csa3G776860	Molecular Function: sequence-specific DNA binding transcription factor activity (GO:0003700);; Molecular Function: GTP binding (GO:0005525);; Biological Process: regulation of transcription, DNA-templated (GO:0006355);; Biological Process: signal transduction (GO:0007165);; Molecular Function: sequence-specific DNA binding (GO:0043565);; Biological Process: single-organism developmental process (…	K14432|0|csv:101209887|protein ABSCISIC ACID-INSENSITIVE 5-like; K14432 ABA responsive element binding factor (A)	Plant hormone signal transduction (ko04075)	Transcription	PREDICTED: protein ABSCISIC ACID-INSENSITIVE 5-like [Cucumis sativus]	6.18e-06	1.18856	up
Csa3G776920	Cellular Component: mitochondrial respiratory chain complex III (GO:0005750);; Biological Process: mitochondrial electron transport, ubiquinol to cytochrome c (GO:0006122);; Molecular Function: ubiquinol-cytochrome-c reductase activity (GO:0008121);; Biological Process: photorespiration (GO:0009853);;	K00419|1.59368e-44|cmo:103486605|cytochrome b-c1 complex subunit 9; K00419 ubiquinol-cytochrome c reductase subunit 9 (A)	Oxidative phosphorylation (ko00190)	Energy production and conversion	PREDICTED: cytochrome b-c1 complex subunit 9-like isoform 2 [Cucumis sativus]	0.00901882	-0.695816	down
Csa3G777580	Molecular Function: sucrose alpha-glucosidase activity (GO:0004575);; Cellular Component: extracellular region (GO:0005576);; Cellular Component: cell wall (GO:0005618);; Biological Process: cellular carbohydrate metabolic process (GO:0044262);;	K01193|0|csv:101223138|beta-fructofuranosidase, insoluble isoenzyme 1-like; K01193 beta-fructofuranosidase [EC:3.2.1.26] (A)	Galactose metabolism (ko00052);; Starch and sucrose metabolism (ko00500)	Carbohydrate transport and metabolism	PREDICTED: beta-fructofuranosidase, insoluble isoenzyme 1-like [Cucumis sativus]	0.00880886	0.677983	up
Csa3G777670	Molecular Function: nucleotide binding (GO:0000166);; Molecular Function: RNA binding (GO:0003723);; Cellular Component: mitochondrion (GO:0005739);; Cellular Component: chloroplast (GO:0009507);;	K13195|3.07013e-93|csv:101221406|glycine-rich RNA-binding protein 2, mitochondrial-like; K13195 cold-inducible RNA-binding protein (A)	--	General function prediction only	PREDICTED: glycine-rich RNA-binding protein 2, mitochondrial-like [Cucumis sativus]	6.94e-07	-1.21359	down
Csa3G778420	Molecular Function: binding (GO:0005488);; Molecular Function: iron ion binding (GO:0005506);; Biological Process: pentose-phosphate shunt (GO:0006098);; Biological Process: aromatic amino acid family biosynthetic process (GO:0009073);; Cellular Component: chloroplast stroma (GO:0009570);; Biological Process: iron-sulfur cluster assembly (GO:0016226);; Biological Process: positive regulation of t…	--	--	Function unknown	PREDICTED: uncharacterized protein LOC101205788 [Cucumis sativus]	0.0109189	0.947017	up
Csa3G778440	Biological Process: polysaccharide biosynthetic process (GO:0000271);; Molecular Function: aspartic-type endopeptidase activity (GO:0004190);; Cellular Component: extracellular region (GO:0005576);; Cellular Component: cytosol (GO:0005829);; Biological Process: proteolysis (GO:0006508);; Biological Process: glycine catabolic process (GO:0006546);; Cellular Component: plant-type cell wall (GO:0009…	--	--	Posttranslational modification, protein turnover, chaperones	PREDICTED: aspartic proteinase nepenthesin-2-like [Cucumis sativus]	0.0011106	0.786987	up
Csa3G781550	Biological Process: mitotic sister chromatid segregation (GO:0000070);; Biological Process: double-strand break repair via homologous recombination (GO:0000724);; Cellular Component: nucleus (GO:0005634);; Biological Process: embryo sac development (GO:0009553);; Biological Process: embryo development (GO:0009790);; Molecular Function: acetyltransferase activity (GO:0016407);; Biological Process:…	K11268|0|csv:101206500|N-acetyltransferase ESCO2-like; K11268 N-acetyltransferase [EC:2.3.1.-] (A)	--	Replication, recombination and repair	PREDICTED: N-acetyltransferase ESCO2-like [Cucumis sativus]	0.0161211	1.08864	up
Csa3G782700	Molecular Function: nucleotide binding (GO:0000166);; Molecular Function: RNA binding (GO:0003723);; Cellular Component: chloroplast stroma (GO:0009570);; Cellular Component: thylakoid (GO:0009579);; Biological Process: embryo development ending in seed dormancy (GO:0009793);; Biological Process: thylakoid membrane organization (GO:0010027);; Biological Process: vegetative to reproductive phase t…	--	--	RNA processing and modification	PREDICTED: 33 kDa ribonucleoprotein, chloroplastic-like [Cucumis sativus]	0.000585067	1.0379	up
Csa3G782750	Cellular Component: vacuole (GO:0005773);;	--	--	General function prediction only	PREDICTED: putative phosphatidylglycerol/phosphatidylinositol transfer protein DDB_G0282179-like [Cucumis sativus]	0.00548635	0.895899	up
Csa3G784390	Molecular Function: ATP binding (GO:0005524);; Cellular Component: mitochondrion (GO:0005739);; Cellular Component: plasma membrane (GO:0005886);; Biological Process: ATP catabolic process (GO:0006200);; Biological Process: response to water deprivation (GO:0009414);; Biological Process: transpiration (GO:0010148);; Molecular Function: molybdate transmembrane-transporting ATPase activity (GO:0015…	--	--	Secondary metabolites biosynthesis, transport and catabolism	PREDICTED: ABC transporter G family member 22-like [Cucumis sativus]	0.000412281	-0.659371	down
Csa3G790450	Molecular Function: D-lactate dehydrogenase (cytochrome) activity (GO:0004458);; Molecular Function: ATP binding (GO:0005524);; Cellular Component: mitochondrion (GO:0005739);; Molecular Function: UDP-N-acetylmuramate dehydrogenase activity (GO:0008762);; Molecular Function: glycolate oxidase activity (GO:0008891);; Molecular Function: glycolate dehydrogenase activity (GO:0019154);; Molecular Fun…	K00102|0|csv:101214302|D-lactate dehydrogenase [cytochrome], mitochondrial-like; K00102 D-lactate dehydrogenase (cytochrome) [EC:1.1.2.4] (A)	Pyruvate metabolism (ko00620)	Energy production and conversion	PREDICTED: D-lactate dehydrogenase [cytochrome], mitochondrial-like [Cucumis sativus]	0.0185711	0.592044	up
Csa3G809930	Molecular Function: nucleotide binding (GO:0000166);; Molecular Function: protein kinase activity (GO:0004672);; Cellular Component: membrane (GO:0016020);; Cellular Component: cytoplasmic membrane-bounded vesicle (GO:0016023);; Biological Process: phosphorylation (GO:0016310);;	--	--	Signal transduction mechanisms	PREDICTED: protein STRUBBELIG-RECEPTOR FAMILY 2-like [Cucumis sativus]	0.0051217	1.25864	up
Csa3G812760	Cellular Component: cytoplasm (GO:0005737);; Molecular Function: hydrolase activity (GO:0016787);;	--	--	General function prediction only	PREDICTED: uncharacterized protein LOC101208618 [Cucumis sativus]	0.0225595	-0.608116	down
Csa3G813300	Molecular Function: calcium ion binding (GO:0005509);;	--	--	Amino acid transport and metabolism	PREDICTED: UPF0483 protein AGAP003155-like [Cucumis sativus]	1.49e-09	1.32625	up
Csa3G816040	Molecular Function: cysteine synthase activity (GO:0004124);; Cellular Component: mitochondrion (GO:0005739);; Biological Process: cysteine biosynthetic process from serine (GO:0006535);; Cellular Component: chloroplast (GO:0009507);; Biological Process: photosynthetic acclimation (GO:0009643);; Biological Process: regulation of hydrogen peroxide metabolic process (GO:0010310);; Biological Proces…	K01738|0|csv:101232065|probable cysteine synthase, chloroplastic-like; K01738 cysteine synthase A [EC:2.5.1.47] (A)	Cysteine and methionine metabolism (ko00270);; Sulfur metabolism (ko00920);; Carbon metabolism (ko01200);; Biosynthesis of amino acids (ko01230)	Amino acid transport and metabolism	PREDICTED: probable cysteine synthase, chloroplastic-like [Cucumis sativus]	6.15e-07	1.59929	up
Csa3G820480	--	--	--	Function unknown	VQ motif-containing protein, putative [Theobroma cacao]	0.00152305	-1.24514	down
Csa3G822100	Molecular Function: phosphorelay response regulator activity (GO:0000156);; Biological Process: phosphorelay signal transduction system (GO:0000160);; Molecular Function: protein binding (GO:0005515);; Cellular Component: nucleus (GO:0005634);; Biological Process: regulation of transcription, DNA-templated (GO:0006355);; Biological Process: circadian rhythm (GO:0007623);; Biological Process: resp…	K14492|6.37356e-107|csv:101220810|two-component response regulator ARR9-like; K14492 two-component response regulator ARR-A family (A)	Plant hormone signal transduction (ko04075)	Transcription	PREDICTED: two-component response regulator ARR9-like [Cucumis sativus]	0.00016785	-0.834826	down
Csa3G822290	Molecular Function: structural molecule activity (GO:0005198);; Molecular Function: kinase activity (GO:0016301);; Biological Process: phosphorylation (GO:0016310);;	--	--	Cell wall/membrane/envelope biogenesis	PREDICTED: putative ankyrin repeat protein RF_0381-like [Cucumis sativus]	0.0102679	-0.933045	down
Csa3G822340	Molecular Function: protein serine/threonine kinase activity (GO:0004674);; Molecular Function: ATP binding (GO:0005524);; Cellular Component: mitochondrion (GO:0005739);; Biological Process: protein phosphorylation (GO:0006468);; Cellular Component: chloroplast envelope (GO:0009941);; Biological Process: stomatal complex morphogenesis (GO:0010103);; Molecular Function: oxidoreductase activity (G…	--	--	Coenzyme transport and metabolism	PREDICTED: 15-cis-phytoene desaturase, chloroplastic/chromoplastic-like [Cucumis sativus]	0.00726379	0.676567	up
Csa3G822370	Molecular Function: 3'-5'-exoribonuclease activity (GO:0000175);; Molecular Function: RNA binding (GO:0003723);; Molecular Function: polyribonucleotide nucleotidyltransferase activity (GO:0004654);; Biological Process: rRNA processing (GO:0006364);; Biological Process: mRNA processing (GO:0006397);; Biological Process: mRNA catabolic process (GO:0006402);; Biological Process: tRNA processing (GO:…	K00962|0|csv:101205015|probable polyribonucleotide nucleotidyltransferase 1, chloroplastic-like; K00962 polyribonucleotide nucleotidyltransferase [EC:2.7.7.8] (A)	Purine metabolism (ko00230);; Pyrimidine metabolism (ko00240);; RNA degradation (ko03018)	RNA processing and modification	PREDICTED: probable polyribonucleotide nucleotidyltransferase 1, chloroplastic-like [Cucumis sativus]	0.0165813	0.615291	up
Csa3G823090	Molecular Function: 3'-5'-exoribonuclease activity (GO:0000175);; Molecular Function: RNA binding (GO:0003723);; Molecular Function: polyribonucleotide nucleotidyltransferase activity (GO:0004654);; Biological Process: rRNA processing (GO:0006364);; Biological Process: mRNA processing (GO:0006397);; Biological Process: mRNA catabolic process (GO:0006402);; Biological Process: tRNA processing (GO:…	K00962|0|csv:101205015|probable polyribonucleotide nucleotidyltransferase 1, chloroplastic-like; K00962 polyribonucleotide nucleotidyltransferase [EC:2.7.7.8] (A)	Purine metabolism (ko00230);; Pyrimidine metabolism (ko00240);; RNA degradation (ko03018)	RNA processing and modification	PREDICTED: probable polyribonucleotide nucleotidyltransferase 1, chloroplastic-like [Cucumis sativus]	0.0368873	0.789529	up
Csa3G824220	Molecular Function: copper ion binding (GO:0005507);; Cellular Component: vacuole (GO:0005773);; Cellular Component: plasma membrane (GO:0005886);; Biological Process: polysaccharide metabolic process (GO:0005976);; Biological Process: acetyl-CoA metabolic process (GO:0006084);; Biological Process: steroid biosynthetic process (GO:0006694);; Molecular Function: electron carrier activity (GO:00090…	--	--	General function prediction only	PREDICTED: lamin-like protein-like [Cucumis sativus]	0.000646744	0.795906	up
Csa3G824960	Cellular Component: nucleus (GO:0005634);; Cellular Component: plastid (GO:0009536);; Biological Process: mRNA modification (GO:0016556);;	--	--	General function prediction only	PREDICTED: rhodanese-like domain-containing protein 8, chloroplastic-like [Cucumis sativus]	0.0265345	0.604999	up
Csa3G826660	Biological Process: gibberellic acid mediated signaling pathway (GO:0009740);; Biological Process: cysteine biosynthetic process (GO:0019344);; Biological Process: cell redox homeostasis (GO:0045454);;	--	--	General function prediction only	PREDICTED: gibberellin-regulated protein 4-like [Cucumis sativus]	0.000939793	1.12664	up
Csa3G827920	Cellular Component: chloroplast (GO:0009507);; Biological Process: response to hormone (GO:0009725);; Biological Process: fruit development (GO:0010154);; Cellular Component: membrane (GO:0016020);; Molecular Function: nucleoside-triphosphatase activity (GO:0017111);; Biological Process: response to oxygen-containing compound (GO:1901700);;	--	--	Posttranslational modification, protein turnover, chaperones	PREDICTED: probable mitochondrial chaperone BCS1-B-like [Cucumis sativus]	0.0424589	-0.73794	down
Csa3G829170	Molecular Function: peroxidase activity (GO:0004601);; Biological Process: response to oxidative stress (GO:0006979);; Cellular Component: plant-type cell wall (GO:0009505);; Molecular Function: heme binding (GO:0020037);; Molecular Function: metal ion binding (GO:0046872);; Biological Process: oxidation-reduction process (GO:0055114);;	K00430|3.34579e-142|csv:101219829|peroxidase 63-like; K00430 peroxidase [EC:1.11.1.7] (A)	Phenylalanine metabolism (ko00360);; Phenylpropanoid biosynthesis (ko00940)	Carbohydrate transport and metabolism	PREDICTED: peroxidase 63-like [Cucumis sativus]	0.00912962	0.97818	up
Csa3G829190	Biological Process: response to hormone (GO:0009725);; Biological Process: response to lipid (GO:0033993);; Biological Process: response to oxygen-containing compound (GO:1901700);;	--	--	Posttranslational modification, protein turnover, chaperones	PREDICTED: uncharacterized LOC101219588 [Cucumis sativus]	0.00196153	1.425	up
Csa3G829200	Biological Process: pentose-phosphate shunt (GO:0006098);; Cellular Component: chloroplast thylakoid membrane (GO:0009535);; Cellular Component: chloroplast stroma (GO:0009570);; Cellular Component: chloroplast envelope (GO:0009941);; Biological Process: isopentenyl diphosphate biosynthetic process, methylerythritol 4-phosphate pathway (GO:0019288);; Biological Process: metal ion transport (GO:00…	--	--	General function prediction only	PREDICTED: uncharacterized protein LOC101219347 [Cucumis sativus]	6.39e-06	1.17892	up
Csa3G829270	Biological Process: fatty acid alpha-oxidation (GO:0001561);; Molecular Function: peroxidase activity (GO:0004601);; Biological Process: iron ion transport (GO:0006826);; Biological Process: response to oxidative stress (GO:0006979);; Biological Process: cell death (GO:0008219);; Biological Process: systemic acquired resistance (GO:0009627);; Biological Process: response to abscisic acid (GO:0009…	K10529|0|csv:101218397|alpha-dioxygenase 1-like; K10529 alpha-dioxygenase [EC:1.-.-.-] (A)	alpha-Linolenic acid metabolism (ko00592)	General function prediction only	PREDICTED: alpha-dioxygenase 1-like [Cucumis sativus]	0.027743	-1.04959	down
Csa3G835890	Molecular Function: transcription regulatory region sequence-specific DNA binding (GO:0000976);; Molecular Function: sequence-specific DNA binding transcription factor activity (GO:0003700);; Cellular Component: nucleus (GO:0005634);; Biological Process: regulation of transcription, DNA-templated (GO:0006355);; Biological Process: gravitropism (GO:0009630);; Biological Process: response to blue l…	K09338|5.26328e-139|csv:101212142|homeobox-leucine zipper protein HAT5-like; K09338 homeobox-leucine zipper protein (A)	--	Transcription	PREDICTED: homeobox-leucine zipper protein HAT5-like [Cucumis sativus]	0.00622755	-0.80404	down
Csa3G836450	Biological Process: MAPK cascade (GO:0000165);; Biological Process: protein peptidyl-prolyl isomerization (GO:0000413);; Molecular Function: peptidyl-prolyl cis-trans isomerase activity (GO:0003755);; Biological Process: pentose-phosphate shunt (GO:0006098);; Biological Process: rRNA processing (GO:0006364);; Biological Process: protein folding (GO:0006457);; Biological Process: protein targeting…	--	--	Posttranslational modification, protein turnover, chaperones	PREDICTED: peptidyl-prolyl cis-trans isomerase CYP38, chloroplastic-like [Cucumis sativus]	0.00477864	0.637795	up
Csa3G837570	Cellular Component: plastid large ribosomal subunit (GO:0000311);; Molecular Function: structural constituent of ribosome (GO:0003735);; Cellular Component: ribosome (GO:0005840);; Biological Process: translation (GO:0006412);; Cellular Component: chloroplast thylakoid membrane (GO:0009535);; Cellular Component: chloroplast stroma (GO:0009570);; Cellular Component: thylakoid (GO:0009579);; Biolog…	K02935|1.4567e-83|csv:101214721|50S ribosomal protein L12, chloroplastic-like; K02935 large subunit ribosomal protein L7/L12 (A)	Ribosome (ko03010)	Translation, ribosomal structure and biogenesis	PREDICTED: 50S ribosomal protein L12, chloroplastic-like [Cucumis sativus]	0.00225711	0.732303	up
Csa3G839810	Molecular Function: nucleotide binding (GO:0000166);; Cellular Component: nucleus (GO:0005634);; Biological Process: DNA-dependent DNA replication (GO:0006261);; Cellular Component: Cul4-RING E3 ubiquitin ligase complex (GO:0080008);;	K11790|0|csv:101229447|denticleless protein homolog; K11790 denticleless (A)	--	General function prediction only	PREDICTED: denticleless protein homolog [Cucumis sativus]	0.00475741	1.27706	up
Csa3G839840	Molecular Function: protein binding (GO:0005515);; Cellular Component: nuclear envelope (GO:0005635);; Cellular Component: endoplasmic reticulum (GO:0005783);; Biological Process: embryo development ending in seed dormancy (GO:0009793);; Cellular Component: intracellular membrane-bounded organelle (GO:0043231);; Cellular Component: cytoplasmic part (GO:0044444);; Molecular Function: organic cycli…	K14314|0|cmo:103502678|nuclear pore membrane glycoprotein 210; K14314 nuclear pore complex protein Nup210 (A)	RNA transport (ko03013)	Intracellular trafficking, secretion, and vesicular transport;; Nuclear structure	PREDICTED: LOW QUALITY PROTEIN: nuclear pore membrane glycoprotein 210-like [Cucumis sativus]	0.0155601	0.603331	up
Csa3G840420	Molecular Function: carboxylic ester hydrolase activity (GO:0004091);; Cellular Component: extracellular region (GO:0005576);; Biological Process: lipid metabolic process (GO:0006629);; Cellular Component: plant-type cell wall (GO:0009505);; Cellular Component: plasmodesma (GO:0009506);;	--	--	Lipid transport and metabolism	PREDICTED: GDSL esterase/lipase At5g14450-like [Cucumis sativus]	0.000318368	0.919212	up
Csa3G843790	Molecular Function: catalytic activity (GO:0003824);; Biological Process: pentose-phosphate shunt (GO:0006098);; Cellular Component: chloroplast thylakoid membrane (GO:0009535);; Biological Process: photosynthetic electron transport in photosystem I (GO:0009773);; Biological Process: myo-inositol hexakisphosphate biosynthetic process (GO:0010264);; Cellular Component: NAD(P)H dehydrogenase comple…	--	--	Function unknown	PREDICTED: uncharacterized protein LOC101225062 [Cucumis sativus]	0.000314817	0.823428	up
Csa3G843820	--	--	--	Transcription	PREDICTED: GATA transcription factor 9-like [Cucumis sativus]	0.00149727	0.99839	up
Csa3G844860	Biological Process: glycerol ether metabolic process (GO:0006662);; Molecular Function: electron carrier activity (GO:0009055);; Cellular Component: chloroplast stroma (GO:0009570);; Molecular Function: protein disulfide oxidoreductase activity (GO:0015035);; Molecular Function: oxidoreductase activity, acting on a sulfur group of donors, disulfide as acceptor (GO:0016671);; Cellular Component: c…	--	--	Posttranslational modification, protein turnover, chaperones	PREDICTED: thioredoxin-like 1-1, chloroplastic-like [Cucumis sativus]	1.89e-07	-0.998525	down
Csa3G848170	Molecular Function: aminopeptidase activity (GO:0004177);; Cellular Component: nucleus (GO:0005634);; Cellular Component: cytosol (GO:0005829);; Cellular Component: plasma membrane (GO:0005886);; Biological Process: gluconeogenesis (GO:0006094);; Biological Process: cytoskeleton organization (GO:0007010);; Molecular Function: metallopeptidase activity (GO:0008237);; Molecular Function: zinc ion b…	K08776|0|csv:101211362|puromycin-sensitive aminopeptidase-like; K08776 puromycin-sensitive aminopeptidase [EC:3.4.11.-] (A)	--	Amino acid transport and metabolism;; Posttranslational modification, protein turnover, chaperones	PREDICTED: puromycin-sensitive aminopeptidase-like [Cucumis sativus]	0.0436998	-0.685266	down
Csa3G848200	Molecular Function: nucleotide binding (GO:0000166);; Molecular Function: phosphogluconate dehydrogenase (decarboxylating) activity (GO:0004616);; Cellular Component: mitochondrion (GO:0005739);; Biological Process: pentose-phosphate shunt (GO:0006098);; Biological Process: valine metabolic process (GO:0006573);; Molecular Function: 3-hydroxyisobutyrate dehydrogenase activity (GO:0008442);; Molec…	K18121|0|csv:101203992|putative oxidoreductase GLYR1-like; K18121 glyoxylate/succinic semialdehyde reductase [EC:1.1.1.79 1.1.1.-] (A)	Butanoate metabolism (ko00650);; Carbon metabolism (ko01200)	General function prediction only	PREDICTED: putative oxidoreductase GLYR1-like [Cucumis sativus]	1.66e-05	1.05892	up
Csa3G848230	Molecular Function: hydrolase activity (GO:0016787);;	--	--	General function prediction only	PREDICTED: putative hydrolase C777.06c-like [Cucumis sativus]	0.00117251	0.830683	up
Csa3G848300	Biological Process: alcohol metabolic process (GO:0006066);; Biological Process: cell-cell signaling (GO:0007267);; Molecular Function: choline dehydrogenase activity (GO:0008812);; Biological Process: embryo sac development (GO:0009553);; Biological Process: fatty acid omega-oxidation (GO:0010430);; Molecular Function: mandelonitrile lyase activity (GO:0046593);; Molecular Function: flavin adeni…	K15403|0|csv:101205454|protein HOTHEAD-like; K15403 fatty acid omega-hydroxy dehydrogenase [EC:1.1.-.-] (A)	Cutin, suberine and wax biosynthesis (ko00073)	General function prediction only	PREDICTED: protein HOTHEAD-like [Cucumis sativus]	0.000107225	0.910902	up
Csa3G848810	Cellular Component: nucleus (GO:0005634);; Cellular Component: chloroplast (GO:0009507);;	K11145|1.81403e-161|csv:101205919|uncharacterized LOC101205919; K11145 ribonuclease III family protein [EC:3.1.26.-] (A)	--	Function unknown	PREDICTED: uncharacterized protein LOC101205919 [Cucumis sativus]	8.97e-05	1.16729	up
Csa3G850590	Molecular Function: kinase activity (GO:0016301);; Molecular Function: transferase activity, transferring phosphorus-containing groups (GO:0016772);;	--	--	Signal transduction mechanisms	PREDICTED: putative leucine-rich repeat receptor-like protein kinase At2g19210-like [Cucumis sativus]	0.00141188	-1.14987	down
Csa3G850600	Molecular Function: nucleotide binding (GO:0000166);; Molecular Function: protein kinase activity (GO:0004672);; Biological Process: glucuronoxylan metabolic process (GO:0010413);; Biological Process: phosphorylation (GO:0016310);; Biological Process: xylan biosynthetic process (GO:0045492);; Biological Process: root hair cell differentiation (GO:0048765);;	K04733|0|csv:101215698|probable LRR receptor-like serine/threonine-protein kinase At1g51880-like; K04733 interleukin-1 receptor-associated kinase 4 [EC:2.7.11.1] (A)	--	Signal transduction mechanisms	PREDICTED: probable LRR receptor-like serine/threonine-protein kinase At1g51880-like [Cucumis sativus]	3.86e-08	-1.59844	down
Csa3G852500	Molecular Function: catalytic activity (GO:0003824);; Biological Process: metabolic process (GO:0008152);; Molecular Function: pyridoxal phosphate binding (GO:0030170);;	--	--	Coenzyme transport and metabolism	PREDICTED: uncharacterized protein LOC101215138 [Cucumis sativus]	0.00100524	0.816972	up
Csa3G853140	Molecular Function: binding (GO:0005488);; Molecular Function: oxidoreductase activity (GO:0016491);;	--	--	Secondary metabolites biosynthesis, transport and catabolism	PREDICTED: uncharacterized protein LOC101212976 [Cucumis sativus]	0.000193154	-1.27753	down
Csa3G853160	Molecular Function: binding (GO:0005488);; Molecular Function: oxidoreductase activity (GO:0016491);;	--	--	Secondary metabolites biosynthesis, transport and catabolism	PREDICTED: cytochrome P450 82A3-like [Cucumis sativus]	1.73e-20	-2.31741	down
Csa3G854240	Cellular Component: plastid small ribosomal subunit (GO:0000312);; Molecular Function: structural constituent of ribosome (GO:0003735);; Biological Process: translation (GO:0006412);; Cellular Component: chloroplast stroma (GO:0009570);; Cellular Component: chloroplast envelope (GO:0009941);; Cellular Component: membrane (GO:0016020);; Molecular Function: rRNA binding (GO:0019843);; Cellular Comp…	K02996|1.86695e-93|csv:101225046|30S ribosomal protein S9, chloroplastic-like; K02996 small subunit ribosomal protein S9 (A)	Ribosome (ko03010)	Translation, ribosomal structure and biogenesis	PREDICTED: 30S ribosomal protein S9, chloroplastic-like [Cucumis sativus]	0.00839684	0.595731	up
Csa3G854250	--	K13448|1.06099e-90|csv:101229653|probable calcium-binding protein CML41-like; K13448 calcium-binding protein CML (A)	Plant-pathogen interaction (ko04626)	Signal transduction mechanisms	PREDICTED: probable calcium-binding protein CML41-like [Cucumis sativus]	0.00144326	-1.36267	down
Csa3G855300	Biological Process: organelle organization (GO:0006996);;	--	--	General function prediction only	PREDICTED: uncharacterized protein LOC101211029 [Cucumis sativus]	6.14e-05	-0.695532	down
Csa3G855310	Cellular Component: endoplasmic reticulum (GO:0005783);; Biological Process: root hair cell development (GO:0080147);;	--	--	Function unknown	PREDICTED: uncharacterized protein LOC101205922 [Cucumis sativus]	0.00488695	-0.58766	down
Csa3G856010	Molecular Function: nucleotide binding (GO:0000166);; Molecular Function: protein kinase activity (GO:0004672);; Cellular Component: membrane (GO:0016020);; Molecular Function: kinase activity (GO:0016301);; Biological Process: phosphorylation (GO:0016310);; Molecular Function: oxidoreductase activity (GO:0016491);; Biological Process: single-organism process (GO:0044699);; Biological Process: re…	--	--	Signal transduction mechanisms	PREDICTED: probable LRR receptor-like serine/threonine-protein kinase At2g16250-like [Cucumis sativus]	0.00565709	-0.775268	down
Csa3G859630	Cellular Component: cytoplasm (GO:0005737);; Biological Process: primary metabolic process (GO:0044238);; Cellular Component: intracellular part (GO:0044424);; Biological Process: single-organism process (GO:0044699);; Molecular Function: monosaccharide binding (GO:0048029);; Biological Process: response to stimulus (GO:0050896);; Biological Process: organic substance metabolic process (GO:007170…	--	--	General function prediction only	PREDICTED: uncharacterized protein LOC101206551 [Cucumis sativus]	6.88e-12	-2.71425	down
Csa3G860230	Biological Process: phosphate-containing compound metabolic process (GO:0006796);; Biological Process: defense response (GO:0006952);; Molecular Function: kinase activity (GO:0016301);; Molecular Function: phosphotransferase activity, alcohol group as acceptor (GO:0016773);; Molecular Function: ion binding (GO:0043167);; Biological Process: single-organism process (GO:0044699);; Biological Proces…	K10572|0|csv:101220612|inositol-pentakisphosphate 2-kinase-like; K10572 inositol-pentakisphosphate 2-kinase [EC:2.7.1.158] (A)	Inositol phosphate metabolism (ko00562);; Phosphatidylinositol signaling system (ko04070)	Signal transduction mechanisms	PREDICTED: inositol-pentakisphosphate 2-kinase-like [Cucumis sativus]	0.020315	-0.584995	down
Csa3G865330	Molecular Function: hydrolase activity, hydrolyzing O-glycosyl compounds (GO:0004553);; Molecular Function: binding (GO:0005488);; Biological Process: steroid biosynthetic process (GO:0006694);; Biological Process: cellular metabolic process (GO:0044237);; Biological Process: alcohol biosynthetic process (GO:0046165);; Biological Process: biological regulation (GO:0065007);; Biological Process: p…	--	--	Carbohydrate transport and metabolism	PREDICTED: beta-galactosidase 3-like [Cucumis sativus]	1.83e-05	0.914933	up
Csa3G865340	Cellular Component: cell wall (GO:0005618);; Cellular Component: mitochondrion (GO:0005739);; Cellular Component: vacuole (GO:0005773);; Cellular Component: plasma membrane (GO:0005886);; Biological Process: glycerol ether metabolic process (GO:0006662);; Molecular Function: electron carrier activity (GO:0009055);; Cellular Component: chloroplast stroma (GO:0009570);; Biological Process: response…	K03671|8.30591e-77|csv:101219430|thioredoxin H-type-like; K03671 thioredoxin 1 (A)	--	Posttranslational modification, protein turnover, chaperones	PREDICTED: thioredoxin H-type-like [Cucumis sativus]	7.02e-05	1.26189	up
Csa3G866460	Cellular Component: intracellular part (GO:0044424);;	--	--	Function unknown	PREDICTED: protein IQ-DOMAIN 32-like [Cucumis sativus]	3.72e-07	0.99367	up
Csa3G872030	--	--	--	Function unknown	PREDICTED: filament-like plant protein 4-like [Cucumis sativus]	0.00313779	0.758912	up
Csa3G872730	--	--	--	Cytoskeleton	PREDICTED: uncharacterized protein LOC101214378 [Cucumis sativus]	0.000120733	1.18683	up
Csa3G873260	--	--	--	--	PREDICTED: uncharacterized protein LOC100249003 [Vitis vinifera]	1.22e-07	-1.56175	down
Csa3G874370	--	--	--	--	PREDICTED: uncharacterized protein LOC100249003 [Vitis vinifera]	5.82e-07	-1.56825	down
Csa3G875430	Biological Process: polysaccharide biosynthetic process (GO:0000271);; Molecular Function: copper ion binding (GO:0005507);; Biological Process: pentose-phosphate shunt (GO:0006098);; Molecular Function: electron carrier activity (GO:0009055);; Cellular Component: chloroplast thylakoid membrane (GO:0009535);; Cellular Component: chloroplast thylakoid lumen (GO:0009543);; Cellular Component: chlor…	K02638|8.16831e-89|csv:101211484|plastocyanin, chloroplastic-like; K02638 plastocyanin (A)	Photosynthesis (ko00195)	Energy production and conversion	PREDICTED: plastocyanin, chloroplastic-like [Cucumis sativus]	0.000676358	0.685138	up
Csa3G876000	Molecular Function: phosphorelay sensor kinase activity (GO:0000155);; Biological Process: phosphorelay signal transduction system (GO:0000160);; Molecular Function: cysteine-tRNA ligase activity (GO:0004817);; Molecular Function: ATP binding (GO:0005524);; Cellular Component: mitochondrion (GO:0005739);; Cellular Component: cytosol (GO:0005829);; Biological Process: cysteinyl-tRNA aminoacylation…	K01883|0|csv:101210985|cysteine--tRNA ligase-like; K01883 cysteinyl-tRNA synthetase [EC:6.1.1.16] (A)	Aminoacyl-tRNA biosynthesis (ko00970)	Translation, ribosomal structure and biogenesis	PREDICTED: cysteine--tRNA ligase-like [Cucumis sativus]	0.0137546	0.714461	up
Csa3G876030	Molecular Function: DNA binding (GO:0003677);; Cellular Component: endoplasmic reticulum (GO:0005783);; Cellular Component: plasma membrane (GO:0005886);; Biological Process: DNA repair (GO:0006281);; Cellular Component: plasmodesma (GO:0009506);; Biological Process: organ morphogenesis (GO:0009887);; Biological Process: tissue development (GO:0009888);; Biological Process: positive regulation of…	--	--	General function prediction only	PREDICTED: synaptotagmin-4-like [Cucumis sativus]	0.0197437	1.1196	up
Csa3G878810	Molecular Function: DNA binding (GO:0003677);; Cellular Component: nucleus (GO:0005634);; Cellular Component: mitochondrion (GO:0005739);; Biological Process: response to water deprivation (GO:0009414);; Cellular Component: plastid (GO:0009536);; Biological Process: response to abscisic acid (GO:0009737);; Biological Process: jasmonic acid mediated signaling pathway (GO:0009867);; Biological Proc…	--	--	General function prediction only	PREDICTED: uncharacterized protein LOC101225231 [Cucumis sativus]	0.0169328	0.70535	up
Csa3G878890	--	--	--	Function unknown	PREDICTED: uncharacterized protein LOC101204764 [Cucumis sativus]	0.0100613	-0.883265	down
Csa3G878960	--	--	--	General function prediction only	PREDICTED: uncharacterized protein LOC101203788 [Cucumis sativus]	0.00332773	-0.654876	down
Csa3G879500	Biological Process: cellular process (GO:0009987);; Molecular Function: ion binding (GO:0043167);;	--	--	Signal transduction mechanisms	PREDICTED: uncharacterized protein LOC101215896 [Cucumis sativus]	0.0157337	0.974283	up
Csa3G879510	Molecular Function: zinc ion binding (GO:0008270);;	--	--	General function prediction only	PREDICTED: uncharacterized protein LOC101215653 [Cucumis sativus]	0.0136696	0.760485	up
Csa3G881670	Biological Process: rRNA processing (GO:0006364);; Molecular Function: methyltransferase activity (GO:0008168);; Cellular Component: plastid (GO:0009536);; Biological Process: methylation (GO:0032259);;	K00783|2.25985e-119|cmo:103503770|putative RNA methyltransferase At5g10620; K00783 23S rRNA (pseudouridine1915-N3)-methyltransferase [EC:2.1.1.177] (A)	--	Function unknown	PREDICTED: putative RNA methyltransferase At5g10620-like isoform 2 [Cucumis sativus]	0.00187755	1.06808	up
Csa3G881710	Biological Process: mitotic cell cycle (GO:0000278);; Biological Process: double-strand break repair via homologous recombination (GO:0000724);; Biological Process: cytokinesis by cell plate formation (GO:0000911);; Molecular Function: nucleic acid binding (GO:0003676);; Molecular Function: protein binding (GO:0005515);; Cellular Component: nucleus (GO:0005634);; Biological Process: DNA-dependent…	K10739|0|csv:101225481|replication protein A 32 kDa subunit A-like; K10739 replication factor A2 (A)	DNA replication (ko03030);; Nucleotide excision repair (ko03420);; Mismatch repair (ko03430);; Homologous recombination (ko03440)	Replication, recombination and repair	PREDICTED: replication protein A 32 kDa subunit A-like [Cucumis sativus]	0.000835687	1.16728	up
Csa3G881850	Molecular Function: catalytic activity (GO:0003824);; Cellular Component: mitochondrion (GO:0005739);; Cellular Component: cytosol (GO:0005829);; Biological Process: mRNA modification (GO:0016556);; Biological Process: isopentenyl diphosphate biosynthetic process, methylerythritol 4-phosphate pathway (GO:0019288);; Molecular Function: adenyl nucleotide binding (GO:0030554);; Biological Process: c…	--	--	General function prediction only	PREDICTED: pentatricopeptide repeat-containing protein At5g10690-like [Cucumis sativus]	0.0024685	0.870019	up
Csa3G881920	Cellular Component: nucleus (GO:0005634);; Cellular Component: Golgi apparatus (GO:0005794);; Cellular Component: integral component of membrane (GO:0016021);; Molecular Function: cellulose synthase activity (GO:0016759);; Biological Process: cell wall biogenesis (GO:0042546);;	--	--	General function prediction only	PREDICTED: probable xyloglucan glycosyltransferase 5-like [Cucumis sativus]	0.00360818	0.853104	up
Csa3G888570	Biological Process: response to stimulus (GO:0050896);;	--	--	General function prediction only	PREDICTED: dehydration-responsive protein RD22-like [Cucumis sativus]	9.91e-08	-0.968063	down
Csa3G889130	Cellular Component: chloroplast (GO:0009507);; Cellular Component: integral component of membrane (GO:0016021);; Cellular Component: cytoplasmic membrane-bounded vesicle (GO:0016023);;	--	--	Function unknown	PREDICTED: uncharacterized protein LOC101214783 [Cucumis sativus]	0.0239623	-0.613207	down
Csa3G889760	Biological Process: metabolic process (GO:0008152);; Molecular Function: anthocyanidin 3-O-glucosyltransferase activity (GO:0047213);; Molecular Function: trans-zeatin O-beta-D-glucosyltransferase activity (GO:0050403);; Molecular Function: cis-zeatin O-beta-D-glucosyltransferase activity (GO:0050502);;	--	--	Energy production and conversion;; Carbohydrate transport and metabolism	PREDICTED: UDP-glycosyltransferase 85A2-like [Cucumis sativus]	0.00162838	0.855782	up
Csa3G889830	Biological Process: sulfur amino acid metabolic process (GO:0000096);; Molecular Function: serine-tRNA ligase activity (GO:0004828);; Molecular Function: ATP binding (GO:0005524);; Cellular Component: mitochondrion (GO:0005739);; Biological Process: rRNA processing (GO:0006364);; Biological Process: seryl-tRNA aminoacylation (GO:0006434);; Biological Process: mitochondrion organization (GO:000700…	K01875|0|csv:101207397|serine--tRNA ligase-like; K01875 seryl-tRNA synthetase [EC:6.1.1.11] (A)	Aminoacyl-tRNA biosynthesis (ko00970)	Translation, ribosomal structure and biogenesis	PREDICTED: serine--tRNA ligase-like [Cucumis sativus]	0.00478559	0.780907	up
Csa3G889840	Molecular Function: peroxidase activity (GO:0004601);; Molecular Function: protein binding (GO:0005515);; Cellular Component: nucleus (GO:0005634);; Biological Process: pentose-phosphate shunt (GO:0006098);; Biological Process: rRNA processing (GO:0006364);; Biological Process: response to oxidative stress (GO:0006979);; Cellular Component: chloroplast thylakoid membrane (GO:0009535);; Cellular C…	K00434|0|csv:101225527|thylakoid lumenal 29 kDa protein, chloroplastic-like; K00434 L-ascorbate peroxidase [EC:1.11.1.11] (A)	Ascorbate and aldarate metabolism (ko00053);; Glutathione metabolism (ko00480)	General function prediction only	PREDICTED: thylakoid lumenal 29 kDa protein, chloroplastic-like [Cucumis sativus]	0.00202467	0.734515	up
Csa3G889920	--	--	--	--	PREDICTED: uncharacterized protein LOC101208930 isoform 1 [Cucumis sativus]	2.38e-05	1.089	up
Csa3G889940	Molecular Function: nucleotide binding (GO:0000166);; Biological Process: mRNA splicing, via spliceosome (GO:0000398);; Molecular Function: RNA binding (GO:0003723);; Cellular Component: nucleus (GO:0005634);; Cellular Component: chloroplast stroma (GO:0009570);;	--	--	RNA processing and modification	PREDICTED: 31 kDa ribonucleoprotein, chloroplastic-like [Cucumis sativus]	6.22e-05	1.07122	up
Csa3G892170	Cellular Component: nucleus (GO:0005634);; Cellular Component: endoplasmic reticulum (GO:0005783);; Biological Process: biosynthetic process (GO:0009058);; Biological Process: wax biosynthetic process (GO:0010025);; Biological Process: carboxylic acid metabolic process (GO:0019752);; Biological Process: very long-chain fatty acid biosynthetic process (GO:0042761);; Biological Process: primary met…	--	--	Function unknown	PREDICTED: shikimate O-hydroxycinnamoyltransferase-like [Cucumis sativus]	0.0163866	0.599353	up
Csa3G893360	--	--	--	Carbohydrate transport and metabolism	PREDICTED: uncharacterized protein C5H10.03-like [Cucumis sativus]	4.07e-05	-0.914839	down
Csa3G894500	Molecular Function: structural constituent of ribosome (GO:0003735);; Cellular Component: ribosome (GO:0005840);; Biological Process: translation (GO:0006412);; Cellular Component: chloroplast (GO:0009507);; Molecular Function: rRNA binding (GO:0019843);;	--	--	Translation, ribosomal structure and biogenesis	50S ribosomal protein CL25, chloroplast precursor, putative [Ricinus communis]	0.0018388	0.783255	up
Csa3G894540	Molecular Function: ATP binding (GO:0005524);; Cellular Component: mitochondrion (GO:0005739);; Biological Process: regulation of translational fidelity (GO:0006450);; Cellular Component: chloroplast (GO:0009507);; Molecular Function: transferase activity (GO:0016740);; Cellular Component: glutamyl-tRNA(Gln) amidotransferase complex (GO:0030956);; Biological Process: mitochondrial translation (GO…	K02435|1.60528e-100|csv:101220103|glutamyl-tRNA(Gln) amidotransferase subunit C, chloroplastic/mitochondrial-like; K02435 aspartyl-tRNA(Asn)/glutamyl-tRNA(Gln) amidotransferase subunit C [EC:6.3.5.6 6.3.5.7] (A)	Aminoacyl-tRNA biosynthesis (ko00970)	Replication, recombination and repair	PREDICTED: glutamyl-tRNA(Gln) amidotransferase subunit C, chloroplastic/mitochondrial-like [Cucumis sativus]	0.0115346	0.588566	up
Csa3G895680	Molecular Function: DNA binding (GO:0003677);; Biological Process: regulation of transcription, DNA-templated (GO:0006355);; Biological Process: cellular process (GO:0009987);;	K09286|1.80536e-132|csv:101217333|ethylene-responsive transcription factor ERF043-like; K09286 EREBP-like factor (A)	--	Transcription	PREDICTED: ethylene-responsive transcription factor ERF043-like [Cucumis sativus]	0.000225391	0.855097	up
Csa3G895740	--	--	--	Function unknown	PREDICTED: U-box domain-containing protein 26-like [Cucumis sativus]	4.47e-07	1.84771	up
Csa3G895840	Cellular Component: plastoglobule (GO:0010287);; Cellular Component: intracellular membrane-bounded organelle (GO:0043231);; Cellular Component: cytoplasmic part (GO:0044444);;	--	--	General function prediction only	PREDICTED: uncharacterized methyltransferase At1g78140, chloroplastic-like [Cucumis sativus]	0.03927	0.619987	up
Csa3G895910	Cellular Component: mitochondrion (GO:0005739);; Biological Process: regulation of meristem growth (GO:0010075);; Biological Process: mRNA modification (GO:0016556);;	--	--	General function prediction only	PREDICTED: pentatricopeptide repeat-containing protein At1g31920-like [Cucumis sativus]	0.0435345	0.638105	up
Csa3G902910	Cellular Component: cytosol (GO:0005829);; Biological Process: proteolysis (GO:0006508);; Molecular Function: metallopeptidase activity (GO:0008237);;	K01438|0|csv:101220309|acetylornithine deacetylase-like; K01438 acetylornithine deacetylase [EC:3.5.1.16] (A)	Arginine and proline metabolism (ko00330);; 2-Oxocarboxylic acid metabolism (ko01210);; Biosynthesis of amino acids (ko01230)	Amino acid transport and metabolism	PREDICTED: acetylornithine deacetylase-like [Cucumis sativus]	0.000345592	1.61416	up
Csa3G902950	Biological Process: pentose-phosphate shunt (GO:0006098);; Molecular Function: electron carrier activity (GO:0009055);; Cellular Component: chloroplast (GO:0009507);; Biological Process: abscisic acid biosynthetic process (GO:0009688);; Biological Process: stomatal complex morphogenesis (GO:0010103);; Biological Process: isopentenyl diphosphate biosynthetic process, methylerythritol 4-phosphate p…	K02639|6.50333e-113|csv:101221013|ferredoxin-like; K02639 ferredoxin (A)	Photosynthesis (ko00195)	Function unknown	PREDICTED: ferredoxin-like [Cucumis sativus]	0.00160675	0.785365	up
Csa3G903500	Molecular Function: transporter activity (GO:0005215);; Molecular Function: protein binding (GO:0005515);; Biological Process: rRNA processing (GO:0006364);; Biological Process: tryptophan catabolic process (GO:0006569);; Biological Process: transport (GO:0006810);; Cellular Component: chloroplast stroma (GO:0009570);; Biological Process: indoleacetic acid biosynthetic process (GO:0009684);; Biol…	K09015|0|csv:101222108|protein ABCI7, chloroplastic-like; K09015 Fe-S cluster assembly protein SufD (A)	--	Function unknown	PREDICTED: protein ABCI7, chloroplastic-like [Cucumis sativus]	0.0154407	0.624993	up
Csa3G903540	Molecular Function: binding (GO:0005488);; Molecular Function: oxidoreductase activity (GO:0016491);;	K04123|0|csv:101228426|beta-amyrin 11-oxidase-like; K04123 ent-kaurenoic acid hydroxylase [EC:1.14.13.79] (A)	Diterpenoid biosynthesis (ko00904)	Secondary metabolites biosynthesis, transport and catabolism	PREDICTED: beta-amyrin 11-oxidase-like [Cucumis sativus]	6.78e-12	1.15503	up
Csa4G000030	Cellular Component: intracellular membrane-bounded organelle (GO:0043231);;	--	--	Function unknown	PREDICTED: uncharacterized LOC101221491 [Cucumis sativus]	0.000136387	1.15763	up
Csa4G000540	Molecular Function: nucleic acid binding (GO:0003676);; Molecular Function: aspartate-tRNA ligase activity (GO:0004815);; Molecular Function: ATP binding (GO:0005524);; Cellular Component: mitochondrion (GO:0005739);; Biological Process: rRNA processing (GO:0006364);; Biological Process: tRNA aminoacylation for protein translation (GO:0006418);; Cellular Component: chloroplast (GO:0009507);; Biol…	K01876|0|csv:101229741|aspartate--tRNA ligase-like; K01876 aspartyl-tRNA synthetase [EC:6.1.1.12] (A)	Aminoacyl-tRNA biosynthesis (ko00970)	Translation, ribosomal structure and biogenesis	PREDICTED: aspartate--tRNA ligase-like [Cucumis sativus]	0.00890744	0.719092	up
Csa4G000580	Molecular Function: GTPase activity (GO:0003924);; Molecular Function: structural constituent of cytoskeleton (GO:0005200);; Molecular Function: GTP binding (GO:0005525);; Cellular Component: cytoplasm (GO:0005737);; Cellular Component: microtubule (GO:0005874);; Biological Process: GTP catabolic process (GO:0006184);; Biological Process: microtubule-based process (GO:0007017);; Biological Proces…	K07374|0|csv:101221020|TUA; tubulin alpha chain-like; K07374 tubulin alpha (A)	Phagosome (ko04145)	Cytoskeleton	PREDICTED: tubulin alpha chain-like [Cucumis sativus]	2.49e-08	1.21217	up
Csa4G000660	Cellular Component: nucleus (GO:0005634);; Biological Process: phosphorylation (GO:0016310);; Biological Process: primary metabolic process (GO:0044238);; Biological Process: cellular macromolecule metabolic process (GO:0044260);; Biological Process: regulation of cell cycle (GO:0051726);;	K18810|0|csv:101219121|cyclin-D1-1-like; K18810 cyclin D1/2/4, plant (A)	--	Cell cycle control, cell division, chromosome partitioning	PREDICTED: cyclin-D1-1-like [Cucumis sativus]	0.0325772	0.757245	up
Csa4G000820	Cellular Component: cytoplasm (GO:0005737);; Biological Process: primary metabolic process (GO:0044238);; Cellular Component: intracellular part (GO:0044424);; Biological Process: single-organism process (GO:0044699);; Molecular Function: monosaccharide binding (GO:0048029);; Biological Process: response to stimulus (GO:0050896);; Biological Process: organic substance metabolic process (GO:007170…	--	--	General function prediction only	PREDICTED: uncharacterized protein LOC101206551 [Cucumis sativus]	8.9653e-09	-1.23549	down
Csa4G000860	Biological Process: phosphate-containing compound metabolic process (GO:0006796);; Biological Process: defense response (GO:0006952);; Molecular Function: kinase activity (GO:0016301);; Molecular Function: phosphotransferase activity, alcohol group as acceptor (GO:0016773);; Molecular Function: ion binding (GO:0043167);; Biological Process: single-organism process (GO:0044699);; Biological Proces…	K10572|0|csv:101220612|inositol-pentakisphosphate 2-kinase-like; K10572 inositol-pentakisphosphate 2-kinase [EC:2.7.1.158] (A)	Inositol phosphate metabolism (ko00562);; Phosphatidylinositol signaling system (ko04070)	Signal transduction mechanisms	PREDICTED: inositol-pentakisphosphate 2-kinase-like [Cucumis sativus]	0.0202369	-0.865321	down
Csa4G000910	Molecular Function: signal transducer activity (GO:0004871);; Biological Process: signal transduction (GO:0007165);; Biological Process: response to light stimulus (GO:0009416);; Biological Process: positive gravitropism (GO:0009958);; Cellular Component: cell periphery (GO:0071944);;	--	--	General function prediction only	PREDICTED: BTB/POZ domain-containing protein NPY2-like [Cucumis sativus]	0.00043057	-0.785924	down
Csa4G001510	Cellular Component: mitochondrion (GO:0005739);; Cellular Component: plasma membrane (GO:0005886);;	--	--	Function unknown	PREDICTED: uncharacterized protein LOC101209895 [Cucumis sativus]	0.0113961	0.6145	up
Csa4G001600	Molecular Function: iron ion binding (GO:0005506);; Molecular Function: electron carrier activity (GO:0009055);; Cellular Component: chloroplast thylakoid membrane (GO:0009535);; Biological Process: photosynthesis (GO:0015979);; Molecular Function: heme binding (GO:0020037);; Biological Process: electron transport chain (GO:0022900);; Cellular Component: integral component of thylakoid membrane (…	K02634|9.3074e-131|vvi:4025050|petA, ViviCp034; apocytochrome f precursor; K02634 apocytochrome f (A)	Photosynthesis (ko00195)	Energy production and conversion	cytochrome f [Cucumis melo subsp. melo]	0.0432745	0.995926	up
Csa4G001800	Cellular Component: Golgi membrane (GO:0000139);; Molecular Function: nucleotide binding (GO:0000166);; Cellular Component: endosome (GO:0005768);; Cellular Component: vacuolar membrane (GO:0005774);; Cellular Component: trans-Golgi network (GO:0005802);; Cellular Component: cytosol (GO:0005829);; Cellular Component: plasma membrane (GO:0005886);; Molecular Function: dTDP-glucose 4,6-dehydratase …	--	--	Carbohydrate transport and metabolism	PREDICTED: UDP-glucuronic acid decarboxylase 1-like [Cucumis sativus]	0.00237931	-0.777564	down
Csa4G001900	Molecular Function: epoxide hydrolase activity (GO:0004301);; Molecular Function: non-membrane spanning protein tyrosine kinase activity (GO:0004715);; Cellular Component: peroxisome (GO:0005777);; Cellular Component: cytosol (GO:0005829);; Biological Process: metabolic process (GO:0008152);;	--	--	Lipid transport and metabolism	PREDICTED: bifunctional epoxide hydrolase 2-like [Cucumis sativus]	0.0192334	-0.624856	down
Csa4G001920	Molecular Function: epoxide hydrolase activity (GO:0004301);; Molecular Function: non-membrane spanning protein tyrosine kinase activity (GO:0004715);; Cellular Component: peroxisome (GO:0005777);; Cellular Component: cytosol (GO:0005829);; Biological Process: metabolic process (GO:0008152);;	--	--	Lipid transport and metabolism	PREDICTED: bifunctional epoxide hydrolase 2-like [Cucumis sativus]	0.000472409	-1.17061	down
Csa4G002550	Cellular Component: mitochondrion (GO:0005739);; Biological Process: protein sumoylation (GO:0016925);;	--	--	Function unknown	PREDICTED: uncharacterized protein LOC101222359 [Cucumis sativus]	0.0418273	-0.732291	down
Csa4G003730	Biological Process: maltose metabolic process (GO:0000023);; Molecular Function: serine-type endopeptidase activity (GO:0004252);; Biological Process: proteolysis (GO:0006508);; Biological Process: lipid metabolic process (GO:0006629);; Cellular Component: chloroplast thylakoid (GO:0009534);; Cellular Component: chloroplastic endopeptidase Clp complex (GO:0009840);; Cellular Component: chloroplas…	K01358|0|csv:101219520|ATP-dependent Clp protease proteolytic subunit 5, chloroplastic-like; K01358 ATP-dependent Clp protease, protease subunit [EC:3.4.21.92] (A)	--	Posttranslational modification, protein turnover, chaperones	PREDICTED: ATP-dependent Clp protease proteolytic subunit 5, chloroplastic-like [Cucumis sativus]	0.00716299	0.630049	up
Csa4G004780	Molecular Function: carboxylic ester hydrolase activity (GO:0004091);; Molecular Function: retinyl-palmitate esterase activity (GO:0050253);; Molecular Function: methyl indole-3-acetate esterase activity (GO:0080030);; Molecular Function: methyl salicylate esterase activity (GO:0080031);; Molecular Function: methyl jasmonate esterase activity (GO:0080032);;	K06130|5.08849e-176|csv:101227792|acyl-protein thioesterase 2-like; K06130 lysophospholipase II [EC:3.1.1.5] (A)	Glycerophospholipid metabolism (ko00564)	Lipid transport and metabolism	PREDICTED: acyl-protein thioesterase 2-like [Cucumis sativus]	0.000284451	1.20018	up
Csa4G004860	--	--	--	General function prediction only	PREDICTED: protein UNUSUAL FLORAL ORGANS-like [Cucumis sativus]	0.0395221	0.694665	up
Csa4G006140	Biological Process: long-chain fatty acid metabolic process (GO:0001676);; Biological Process: defense response to insect (GO:0002213);; Biological Process: fatty acid biosynthetic process (GO:0006633);; Biological Process: unsaturated fatty acid biosynthetic process (GO:0006636);; Biological Process: phosphatidylglycerol biosynthetic process (GO:0006655);; Biological Process: isoprenoid biosynth…	K00507|0|csv:101208999|palmitoyl-monogalactosyldiacylglycerol delta-7 desaturase, chloroplastic-like; K00507 stearoyl-CoA desaturase (delta-9 desaturase) [EC:1.14.19.1] (A)	Biosynthesis of unsaturated fatty acids (ko01040);; Fatty acid metabolism (ko01212)	Lipid transport and metabolism	PREDICTED: palmitoyl-monogalactosyldiacylglycerol delta-7 desaturase, chloroplastic-like [Cucumis sativus]	0.0306846	0.937403	up
Csa4G006200	Molecular Function: protein serine/threonine kinase activity (GO:0004674);; Molecular Function: ATP binding (GO:0005524);; Cellular Component: plasma membrane (GO:0005886);; Biological Process: protein phosphorylation (GO:0006468);;	--	--	Signal transduction mechanisms	PREDICTED: PTI1-like tyrosine-protein kinase At3g15890-like [Cucumis sativus]	0.0179278	-0.647138	down
Csa4G006220	Molecular Function: ATP binding (GO:0005524);; Cellular Component: plasma membrane (GO:0005886);; Biological Process: ATP catabolic process (GO:0006200);; Biological Process: ATP biosynthetic process (GO:0006754);; Biological Process: cation transport (GO:0006812);; Cellular Component: integral component of membrane (GO:0016021);; Molecular Function: cation-transporting ATPase activity (GO:001982…	K01535|0|csv:101212751|ATPase 9, plasma membrane-type-like; K01535 H+-transporting ATPase [EC:3.6.3.6] (A)	Oxidative phosphorylation (ko00190)	Inorganic ion transport and metabolism	PREDICTED: ATPase 9, plasma membrane-type-like [Cucumis sativus]	2.25e-05	1.57888	up
Csa4G006340	Cellular Component: plastid chromosome (GO:0009508);; Cellular Component: chloroplast stroma (GO:0009570);;	--	--	Coenzyme transport and metabolism	PREDICTED: COBW domain-containing protein 2-like [Cucumis sativus]	2.28e-06	1.21437	up
Csa4G006490	Cellular Component: cytoplasm (GO:0005737);;	--	--	General function prediction only	PREDICTED: deSI-like protein At4g17486-like [Cucumis sativus]	0.00529937	0.83774	up
Csa4G011040	Biological Process: protein peptidyl-prolyl isomerization (GO:0000413);; Molecular Function: peptidyl-prolyl cis-trans isomerase activity (GO:0003755);; Molecular Function: FK506 binding (GO:0005528);; Biological Process: pentose-phosphate shunt (GO:0006098);; Biological Process: rRNA processing (GO:0006364);; Biological Process: protein folding (GO:0006457);; Cellular Component: chloroplast thyl…	K01802|7.38237e-152|csv:101227104|peptidyl-prolyl cis-trans isomerase FKBP16-3, chloroplastic-like; K01802 peptidylprolyl isomerase [EC:5.2.1.8] (A)	--	Posttranslational modification, protein turnover, chaperones	PREDICTED: peptidyl-prolyl cis-trans isomerase FKBP16-3, chloroplastic-like [Cucumis sativus]	0.0127787	0.670627	up
Csa4G011060	Cellular Component: plastid chromosome (GO:0009508);; Cellular Component: chloroplast thylakoid membrane (GO:0009535);; Cellular Component: chloroplast stroma (GO:0009570);; Cellular Component: chloroplast inner membrane (GO:0009706);; Cellular Component: chloroplast envelope (GO:0009941);; Biological Process: thylakoid membrane organization (GO:0010027);; Biological Process: vesicle organization…	K03969|0|csv:101226648|membrane-associated 30 kDa protein, chloroplastic-like; K03969 phage shock protein A (A)	--	Function unknown	PREDICTED: membrane-associated 30 kDa protein, chloroplastic-like [Cucumis sativus]	0.00740946	0.61752	up
Csa4G011750	--	--	--	General function prediction only	PREDICTED: zinc finger protein CONSTANS-LIKE 14-like [Cucumis sativus]	0.0256727	-0.760813	down
Csa4G015780	Biological Process: nuclear division (GO:0000280);; Biological Process: cytokinesis by cell plate formation (GO:0000911);; Molecular Function: protein serine/threonine kinase activity (GO:0004674);; Molecular Function: ATP binding (GO:0005524);; Cellular Component: plasma membrane (GO:0005886);; Biological Process: protein phosphorylation (GO:0006468);; Biological Process: nucleolus organization …	--	--	Signal transduction mechanisms	PREDICTED: serine/threonine-protein kinase-like protein ACR4-like [Cucumis sativus]	0.0380988	0.62831	up
Csa4G015810	Biological Process: response to molecule of bacterial origin (GO:0002237);; Molecular Function: protein serine/threonine kinase activity (GO:0004674);; Molecular Function: ATP binding (GO:0005524);; Cellular Component: plasma membrane (GO:0005886);; Biological Process: protein phosphorylation (GO:0006468);; Biological Process: transmembrane receptor protein tyrosine kinase signaling pathway (GO:0…	--	--	Signal transduction mechanisms	PREDICTED: probably inactive leucine-rich repeat receptor-like protein kinase At3g28040-like [Cucumis sativus]	0.00744975	0.734404	up
Csa4G016450	--	--	--	Function unknown	PREDICTED: salutaridinol 7-O-acetyltransferase-like [Cucumis sativus]	0.00919088	-1.24059	down
Csa4G016490	--	--	--	Function unknown	PREDICTED: BAHD acyltransferase At5g47980-like [Cucumis sativus]	1.81e-08	-1.48555	down
Csa4G017160	Cellular Component: nucleus (GO:0005634);; Cellular Component: plastid (GO:0009536);;	--	--	Function unknown	PREDICTED: protein CMSS1-like [Cucumis sativus]	2.8e-09	-1.18768	down
Csa4G022230	Molecular Function: binding (GO:0005488);; Molecular Function: oxidoreductase activity (GO:0016491);;	--	--	Secondary metabolites biosynthesis, transport and catabolism	PREDICTED: uncharacterized protein LOC101212976 [Cucumis sativus]	0.000193154	-1.27753	down
Csa4G022960	Biological Process: response to stress (GO:0006950);; Biological Process: response to abiotic stimulus (GO:0009628);; Biological Process: cellular process (GO:0009987);; Biological Process: protein metabolic process (GO:0019538);;	K13989|4.62668e-172|csv:101231319|derlin-1.1-like; K13989 Derlin-2/3 (A)	Protein processing in endoplasmic reticulum (ko04141)	Function unknown	PREDICTED: derlin-1.1-like isoform 2 [Cucumis sativus]	0.000356888	-0.985432	down
Csa4G025180	Molecular Function: superoxide dismutase activity (GO:0004784);; Biological Process: transcription, DNA-templated (GO:0006351);; Biological Process: superoxide metabolic process (GO:0006801);; Cellular Component: nucleoid (GO:0009295);; Biological Process: plastid organization (GO:0009657);; Biological Process: ncRNA metabolic process (GO:0034660);; Cellular Component: intracellular part (GO:0044…	K04564|0|csv:101222338|superoxide dismutase [Fe], chloroplastic-like; K04564 superoxide dismutase, Fe-Mn family [EC:1.15.1.1] (A)	Peroxisome (ko04146)	Inorganic ion transport and metabolism	PREDICTED: superoxide dismutase [Fe], chloroplastic-like [Cucumis sativus]	0.011746	0.646642	up
Csa4G026790	Molecular Function: binding (GO:0005488);; Molecular Function: oxidoreductase activity (GO:0016491);;	--	--	Secondary metabolites biosynthesis, transport and catabolism	PREDICTED: cytochrome P450 82A3-like [Cucumis sativus]	0.000875434	-2.98565	down
Csa4G028970	Cellular Component: nucleus (GO:0005634);;	--	--	General function prediction only	PREDICTED: inactive TPR repeat-containing thioredoxin TTL3-like [Cucumis sativus]	0.000252722	1.18969	up
Csa4G029990	Cellular Component: cell wall (GO:0005618);; Biological Process: fatty acid biosynthetic process (GO:0006633);; Biological Process: ubiquinone biosynthetic process (GO:0006744);; Cellular Component: chloroplast thylakoid (GO:0009534);; Cellular Component: chloroplast envelope (GO:0009941);; Cellular Component: membrane (GO:0016020);; Molecular Function: 3-hydroxyacyl-[acyl-carrier-protein] dehydr…	K02372|2.09743e-126|csv:101207195|3-hydroxyacyl-[acyl-carrier-protein] dehydratase FabZ-like; K02372 3-hydroxyacyl-[acyl-carrier-protein] dehydratase [EC:4.2.1.59] (A)	Fatty acid biosynthesis (ko00061);; Biotin metabolism (ko00780);; Fatty acid metabolism (ko01212)	Lipid transport and metabolism	PREDICTED: 3-hydroxyacyl-[acyl-carrier-protein] dehydratase FabZ-like [Cucumis sativus]	0.0160063	0.722045	up
Csa4G031010	Molecular Function: secondary active sulfate transmembrane transporter activity (GO:0008271);; Biological Process: sulfate transport (GO:0008272);; Biological Process: indoleacetic acid biosynthetic process (GO:0009684);; Cellular Component: integral component of membrane (GO:0016021);; Biological Process: cysteine biosynthetic process (GO:0019344);; Biological Process: glucosinolate biosynthetic…	K17469|0|csv:101213063|sulfate transporter 2.1-like; K17469 sulfate transporter 2, low-affinity (A)	--	Inorganic ion transport and metabolism	PREDICTED: sulfate transporter 2.1-like [Cucumis sativus]	1.41e-11	-1.38751	down
Csa4G038690	Molecular Function: sequence-specific DNA binding transcription factor activity (GO:0003700);; Cellular Component: nucleus (GO:0005634);; Biological Process: transcription, DNA-templated (GO:0006351);; Biological Process: regulation of transcription, DNA-templated (GO:0006355);;	--	--	Transcription	PREDICTED: scarecrow-like protein 4-like [Cucumis sativus]	5.47e-06	1.61423	up
Csa4G038740	--	--	--	General function prediction only	PREDICTED: proline-rich receptor-like protein kinase PERK4-like [Cucumis sativus]	0.0493874	-0.929855	down
Csa4G043880	Cellular Component: plasma membrane (GO:0005886);; Biological Process: signal transduction (GO:0007165);; Biological Process: metabolic process (GO:0008152);; Molecular Function: oxidoreductase activity (GO:0016491);;	--	--	General function prediction only	PREDICTED: probable LRR receptor-like serine/threonine-protein kinase At4g36180-like [Cucumis sativus]	0.00847254	1.09047	up
Csa4G043950	Cellular Component: cytoplasm (GO:0005737);; Biological Process: response to UV (GO:0009411);; Cellular Component: plant-type cell wall (GO:0009505);; Biological Process: flavonoid biosynthetic process (GO:0009813);; Molecular Function: pectinesterase activity (GO:0030599);; Biological Process: cell wall modification (GO:0042545);; Molecular Function: aspartyl esterase activity (GO:0045330);;	K01051|0|csv:101222494|probable pectinesterase 53-like; K01051 pectinesterase [EC:3.1.1.11] (A)	Pentose and glucuronate interconversions (ko00040);; Starch and sucrose metabolism (ko00500)	Carbohydrate transport and metabolism	PREDICTED: probable pectinesterase 53-like [Cucumis sativus]	3e-06	1.31574	up
Csa4G046570	Molecular Function: RNA binding (GO:0003723);; Molecular Function: GTP binding (GO:0005525);; Biological Process: small GTPase mediated signal transduction (GO:0007264);; Cellular Component: chloroplast (GO:0009507);; Biological Process: embryo development ending in seed dormancy (GO:0009793);; Biological Process: iron-sulfur cluster assembly (GO:0016226);; Biological Process: isopentenyl diphosp…	K03595|0|csv:101227536|GTPase Era-like; K03595 GTP-binding protein Era (A)	--	Cell cycle control, cell division, chromosome partitioning;; Signal transduction mechanisms	PREDICTED: GTPase Era-like [Cucumis sativus]	0.000717656	0.79246	up
Csa4G046640	Cellular Component: chloroplast (GO:0009507);;	K06287|1.09514e-159|cmo:103493200|maf-like protein DDB_G0281937; K06287 septum formation protein (A)	--	Cell cycle control, cell division, chromosome partitioning	PREDICTED: maf-like protein DDB_G0281937-like [Cucumis sativus]	0.0240912	0.778404	up
Csa4G047910	Cellular Component: intracellular (GO:0005622);;	--	--	Function unknown	PREDICTED: uncharacterized protein LOC101209634 [Cucumis sativus]	0.000239321	0.933266	up
Csa4G048550	Molecular Function: protein kinase activity (GO:0004672);; Molecular Function: ATP binding (GO:0005524);; Biological Process: protein phosphorylation (GO:0006468);; Cellular Component: membrane (GO:0016020);; Molecular Function: kinase activity (GO:0016301);; Biological Process: phosphorylation (GO:0016310);; Molecular Function: oxidoreductase activity (GO:0016491);; Biological Process: single-or…	--	--	Signal transduction mechanisms	PREDICTED: probable LRR receptor-like serine/threonine-protein kinase At1g63430-like [Cucumis sativus]	0.0272343	0.639453	up
Csa4G049060	--	--	--	Function unknown	PREDICTED: uncharacterized protein LOC101221081 [Cucumis sativus]	0.0340648	0.613806	up
Csa4G049610	Biological Process: ethylene biosynthetic process (GO:0009693);; Biological Process: response to abscisic acid (GO:0009737);; Biological Process: response to chitin (GO:0010200);; Molecular Function: transferase activity (GO:0016740);; Molecular Function: 1-aminocyclopropane-1-carboxylate synthase activity (GO:0016847);; Molecular Function: pyridoxal phosphate binding (GO:0030170);; Biological Pr…	K01762|0|csv:101231462|1-aminocyclopropane-1-carboxylate synthase-like; K01762 1-aminocyclopropane-1-carboxylate synthase [EC:4.4.1.14] (A)	Cysteine and methionine metabolism (ko00270)	Amino acid transport and metabolism	PREDICTED: 1-aminocyclopropane-1-carboxylate synthase-like [Cucumis sativus]	0.0380859	-1.05214	down
Csa4G050150	--	--	--	Function unknown	PREDICTED: uncharacterized protein LOC101222259 [Cucumis sativus]	0.0153832	-0.620684	down
Csa4G050200	Molecular Function: calmodulin-dependent protein kinase activity (GO:0004683);; Molecular Function: calcium ion binding (GO:0005509);; Molecular Function: ATP binding (GO:0005524);; Cellular Component: vacuole (GO:0005773);; Cellular Component: cytosol (GO:0005829);; Cellular Component: plasma membrane (GO:0005886);; Biological Process: response to salt stress (GO:0009651);; Biological Process: a…	K13412|0|cmo:103493133|calcium-dependent protein kinase 3; K13412 calcium-dependent protein kinase [EC:2.7.11.1] (A)	Plant-pathogen interaction (ko04626)	Signal transduction mechanisms	calcium-dependent protein kinase 3-like [Cucumis sativus]	0.0477357	-0.592914	down
Csa4G052670	Molecular Function: metalloendopeptidase activity (GO:0004222);; Molecular Function: ATP binding (GO:0005524);; Cellular Component: plasma membrane (GO:0005886);; Biological Process: ATP catabolic process (GO:0006200);; Biological Process: proteolysis (GO:0006508);; Biological Process: microtubule nucleation (GO:0007020);; Molecular Function: microtubule-severing ATPase activity (GO:0008568);; Ce…	--	--	Posttranslational modification, protein turnover, chaperones	PREDICTED: ATP-dependent zinc metalloprotease FtsH 2-like [Cucumis sativus]	8.2e-05	0.943473	up
Csa4G054280	Cellular Component: membrane (GO:0016020);; Molecular Function: transferase activity, transferring glycosyl groups (GO:0016757);;	--	--	Carbohydrate transport and metabolism	PREDICTED: cellulose synthase-like protein G3-like [Cucumis sativus]	0.0167979	-0.703699	down
Csa4G055430	Molecular Function: protein serine/threonine kinase activity (GO:0004674);; Molecular Function: non-membrane spanning protein tyrosine kinase activity (GO:0004715);; Molecular Function: ATP binding (GO:0005524);; Biological Process: protein phosphorylation (GO:0006468);; Biological Process: glucuronoxylan metabolic process (GO:0010413);; Biological Process: xylan biosynthetic process (GO:0045492)…	--	--	Signal transduction mechanisms	PREDICTED: serine/threonine-protein kinase At5g01020-like [Cucumis sativus]	0.00328082	1.01869	up
Csa4G056600	Molecular Function: iron ion binding (GO:0005506);; Cellular Component: extracellular region (GO:0005576);; Molecular Function: electron carrier activity (GO:0009055);; Biological Process: response to red or far red light (GO:0009639);; Biological Process: abscisic acid metabolic process (GO:0009687);; Molecular Function: (+)-abscisic acid 8'-hydroxylase activity (GO:0010295);; Molecular Function…	K09843|0|cmo:103493031|CYP707A1; abscisic acid 8'-hydroxylase 1-like; K09843 (+)-abscisic acid 8'-hydroxylase [EC:1.14.13.93] (A)	Carotenoid biosynthesis (ko00906)	Secondary metabolites biosynthesis, transport and catabolism	PREDICTED: abscisic acid 8&apos;-hydroxylase 1-like [Cucumis sativus]	0.0024685	0.941229	up
Csa4G056670	Molecular Function: DNA binding (GO:0003677);; Molecular Function: sequence-specific DNA binding transcription factor activity (GO:0003700);; Molecular Function: coproporphyrinogen oxidase activity (GO:0004109);; Cellular Component: nucleus (GO:0005634);; Biological Process: rRNA processing (GO:0006364);; Biological Process: protoporphyrinogen IX biosynthetic process (GO:0006782);; Biological Pro…	K00228|0|csv:101209548|coproporphyrinogen-III oxidase, chloroplastic-like; K00228 coproporphyrinogen III oxidase [EC:1.3.3.3] (A)	Porphyrin and chlorophyll metabolism (ko00860)	Coenzyme transport and metabolism	PREDICTED: coproporphyrinogen-III oxidase, chloroplastic-like [Cucumis sativus]	4.32e-05	0.909644	up
Csa4G063470	Biological Process: response to bacterium (GO:0009617);; Biological Process: response to fungus (GO:0009620);; Biological Process: defense response, incompatible interaction (GO:0009814);;	K14508|0|csv:101231422|regulatory protein NPR3-like; K14508 regulatory protein NPR1 (A)	Plant hormone signal transduction (ko04075)	General function prediction only	PREDICTED: regulatory protein NPR3-like [Cucumis sativus]	0.0100511	-0.653226	down
Csa4G064060	Cellular Component: mitochondrion (GO:0005739);; Biological Process: phosphatidylglycerol biosynthetic process (GO:0006655);; Biological Process: aromatic amino acid family biosynthetic process (GO:0009073);; Cellular Component: chloroplast (GO:0009507);; Biological Process: stomatal complex morphogenesis (GO:0010103);; Biological Process: iron-sulfur cluster assembly (GO:0016226);; Biological Pr…	--	--	Function unknown	PREDICTED: protein Iojap, chloroplastic-like [Cucumis sativus]	0.0310685	0.661922	up
Csa4G064680	Cellular Component: extracellular region (GO:0005576);; Cellular Component: endoplasmic reticulum (GO:0005783);; Cellular Component: cytosol (GO:0005829);; Biological Process: protein methylation (GO:0006479);; Molecular Function: protein methyltransferase activity (GO:0008276);; Molecular Function: caffeoyl-CoA O-methyltransferase activity (GO:0042409);;	--	--	Secondary metabolites biosynthesis, transport and catabolism	PREDICTED: tricin synthase 1-like [Cucumis sativus]	0.0383368	0.646264	up
Csa4G082410	Molecular Function: uroporphyrinogen decarboxylase activity (GO:0004853);; Biological Process: tryptophan catabolic process (GO:0006569);; Biological Process: protoporphyrinogen IX biosynthetic process (GO:0006782);; Cellular Component: chloroplast stroma (GO:0009570);; Biological Process: indoleacetic acid biosynthetic process (GO:0009684);; Biological Process: response to cadmium ion (GO:004668…	K01599|0|csv:101212208|CSUROD; uroporphyrinogen decarboxylase 1, chloroplastic-like; K01599 uroporphyrinogen decarboxylase [EC:4.1.1.37] (A)	Porphyrin and chlorophyll metabolism (ko00860)	Coenzyme transport and metabolism	PREDICTED: uroporphyrinogen decarboxylase 1, chloroplastic-like [Cucumis sativus]	0.00130365	0.801703	up
Csa4G083690	Molecular Function: ATP binding (GO:0005524);; Cellular Component: nucleus (GO:0005634);; Biological Process: purine nucleotide biosynthetic process (GO:0006164);; Biological Process: tRNA processing (GO:0008033);; Biological Process: cytokinin biosynthetic process (GO:0009691);; Molecular Function: kinase activity (GO:0016301);; Biological Process: phosphorylation (GO:0016310);; Molecular Functi…	K00791|0|csv:101231446|tRNA dimethylallyltransferase 9-like; K00791 tRNA dimethylallyltransferase [EC:2.5.1.75] (A)	Zeatin biosynthesis (ko00908)	Translation, ribosomal structure and biogenesis	PREDICTED: tRNA dimethylallyltransferase 9-like [Cucumis sativus]	0.0350081	0.656069	up
Csa5G023910	Molecular Function: ATP binding (GO:0005524);; Cellular Component: nucleus (GO:0005634);; Biological Process: purine nucleotide biosynthetic process (GO:0006164);; Biological Process: tRNA processing (GO:0008033);; Biological Process: cytokinin biosynthetic process (GO:0009691);; Molecular Function: kinase activity (GO:0016301);; Biological Process: phosphorylation (GO:0016310);; Molecular Functi…	K00791|0|csv:101231446|tRNA dimethylallyltransferase 9-like; K00791 tRNA dimethylallyltransferase [EC:2.5.1.75] (A)	Zeatin biosynthesis (ko00908)	Translation, ribosomal structure and biogenesis	PREDICTED: tRNA dimethylallyltransferase 9-like [Cucumis sativus]	0.0589753	0.785327	up
Csa4G095050	Molecular Function: glycogen phosphorylase activity (GO:0008184);; Biological Process: response to cold (GO:0009409);; Biological Process: response to water deprivation (GO:0009414);; Cellular Component: amyloplast (GO:0009501);; Cellular Component: chloroplast stroma (GO:0009570);; Biological Process: starch biosynthetic process (GO:0019252);; Molecular Function: pyridoxal phosphate binding (GO:…	K00688|0|csv:101221832|alpha-1,4 glucan phosphorylase L isozyme, chloroplastic/amyloplastic-like; K00688 starch phosphorylase [EC:2.4.1.1] (A)	Starch and sucrose metabolism (ko00500)	Carbohydrate transport and metabolism	PREDICTED: alpha-1,4 glucan phosphorylase L isozyme, chloroplastic/amyloplastic-like [Cucumis sativus]	0.000401849	0.806794	up
Csa4G095600	Molecular Function: structural constituent of ribosome (GO:0003735);; Cellular Component: ribosome (GO:0005840);; Biological Process: DNA-templated transcription, elongation (GO:0006354);; Biological Process: translation (GO:0006412);; Cellular Component: nucleoid (GO:0009295);; Cellular Component: chloroplast stroma (GO:0009570);; Cellular Component: chloroplast envelope (GO:0009941);; Biologica…	K02904|2.46901e-98|csv:101220655|50S ribosomal protein L29, chloroplastic-like; K02904 large subunit ribosomal protein L29 (A)	Ribosome (ko03010)	Translation, ribosomal structure and biogenesis	PREDICTED: 50S ribosomal protein L29, chloroplastic-like [Cucumis sativus]	0.000602603	0.858173	up
Csa4G099750	Cellular Component: plasma membrane (GO:0005886);; Biological Process: drug transmembrane transport (GO:0006855);; Biological Process: fruit ripening (GO:0009835);; Molecular Function: drug transmembrane transporter activity (GO:0015238);; Molecular Function: antiporter activity (GO:0015297);;	K03327|0|csv:101231733|protein TRANSPARENT TESTA 12-like; K03327 multidrug resistance protein, MATE family (A)	--	Function unknown	PREDICTED: protein TRANSPARENT TESTA 12-like [Cucumis sativus]	2.56e-06	-1.05433	down
Csa4G101270	Biological Process: microtubule cytoskeleton organization (GO:0000226);; Biological Process: cytokinesis by cell plate formation (GO:0000911);; Cellular Component: nucleus (GO:0005634);; Biological Process: response to cyclopentenone (GO:0010583);; Biological Process: floral organ development (GO:0048437);;	--	--	Function unknown	conserved hypothetical protein [Ricinus communis]	0.013569	1.19476	up
Csa4G101280	Biological Process: maltose metabolic process (GO:0000023);; Cellular Component: nucleus (GO:0005634);; Cellular Component: chloroplast stroma (GO:0009570);; Biological Process: photosystem II assembly (GO:0010207);; Biological Process: NAD(P)H dehydrogenase complex assembly (GO:0010275);; Cellular Component: NAD(P)H dehydrogenase complex (plastoquinone) (GO:0010598);; Biological Process: mRNA mo…	--	--	Function unknown	PREDICTED: uncharacterized protein LOC101214040 [Cucumis sativus]	0.00251519	0.765343	up
Csa4G110580	Molecular Function: L-glutamate transmembrane transporter activity (GO:0005313);; Biological Process: sodium ion transport (GO:0006814);; Cellular Component: chloroplast thylakoid (GO:0009534);; Biological Process: response to nematode (GO:0009624);; Cellular Component: chloroplast envelope (GO:0009941);; Molecular Function: oxaloacetate transmembrane transporter activity (GO:0015131);; Molecular…	K03319|0|csv:101213018|dicarboxylate transporter 2.1, chloroplastic-like; K03319 divalent anion:Na+ symporter, DASS family (A)	--	Inorganic ion transport and metabolism	PREDICTED: dicarboxylate transporter 2.1, chloroplastic-like [Cucumis sativus]	0.0104383	0.611308	up
Csa4G111620	Cellular Component: membrane (GO:0016020);;	--	--	--	PREDICTED: classical arabinogalactan protein 1-like [Cucumis sativus]	0.002831	1.10366	up
Csa4G126420	Cellular Component: nucleus (GO:0005634);; Biological Process: protein targeting to mitochondrion (GO:0006626);; Molecular Function: rRNA binding (GO:0019843);; Cellular Component: cytosolic small ribosomal subunit (GO:0022627);;	K14560|5.01634e-125|csv:101227405|U3 small nucleolar ribonucleoprotein protein IMP3-like; K14560 U3 small nucleolar ribonucleoprotein protein IMP3 (A)	Ribosome biogenesis in eukaryotes (ko03008)	RNA processing and modification	PREDICTED: U3 small nucleolar ribonucleoprotein protein IMP3-like [Cucumis sativus]	0.0192334	-0.585945	down
Csa4G129620	Molecular Function: polyneuridine-aldehyde esterase activity (GO:0050529);;	--	--	General function prediction only	PREDICTED: putative methylesterase 11, chloroplastic-like [Cucumis sativus]	0.00784411	1.02047	up
Csa4G131130	--	--	--	Transcription	hypothetical protein PRUPE_ppa007590mg [Prunus persica]	0.0134489	-0.780839	down
Csa4G152260	Molecular Function: protein serine/threonine kinase activity (GO:0004674);; Molecular Function: ATP binding (GO:0005524);; Cellular Component: plasma membrane (GO:0005886);; Biological Process: protein phosphorylation (GO:0006468);; Biological Process: transmembrane receptor protein tyrosine kinase signaling pathway (GO:0007169);; Molecular Function: oxidoreductase activity (GO:0016491);;	--	--	Signal transduction mechanisms	PREDICTED: probable inactive leucine-rich repeat receptor-like protein kinase At1g66830-like [Cucumis sativus]	0.000420203	1.08051	up
Csa4G152290	Biological Process: reproduction (GO:0000003);; Biological Process: mitotic cell cycle (GO:0000278);; Molecular Function: protein binding (GO:0005515);; Cellular Component: nucleus (GO:0005634);; Biological Process: trichome branching (GO:0010091);; Biological Process: response to UV-B (GO:0010224);; Biological Process: regulation of cell cycle process (GO:0010564);; Biological Process: DNA endor…	--	--	General function prediction only	PREDICTED: uncharacterized protein LOC101212180 [Cucumis sativus]	0.0164392	1.08511	up
Csa4G162850	Cellular Component: intracellular membrane-bounded organelle (GO:0043231);;	--	--	Function unknown	PREDICTED: uncharacterized protein LOC101208268 [Cucumis sativus]	0.000496732	0.756281	up
Csa4G165920	Cellular Component: mitochondrion (GO:0005739);; Cellular Component: chloroplast inner membrane (GO:0009706);; Cellular Component: magnesium chelatase complex (GO:0010007);; Biological Process: chlorophyll biosynthetic process (GO:0015995);; Molecular Function: magnesium chelatase activity (GO:0016851);; Biological Process: photosynthesis, light reaction (GO:0019684);; Molecular Function: cobalto…	K03403|0|csv:101213619|magnesium-chelatase subunit ChlH, chloroplastic-like; K03403 magnesium chelatase subunit H [EC:6.6.1.1] (A)	Porphyrin and chlorophyll metabolism (ko00860)	Coenzyme transport and metabolism	PREDICTED: magnesium-chelatase subunit ChlH, chloroplastic-like [Cucumis sativus]	0.000682264	0.732726	up
Csa4G179090	Molecular Function: L-aspartate:2-oxoglutarate aminotransferase activity (GO:0004069);; Molecular Function: copper ion binding (GO:0005507);; Cellular Component: Golgi apparatus (GO:0005794);; Cellular Component: cytosol (GO:0005829);; Biological Process: methylation-dependent chromatin silencing (GO:0006346);; Biological Process: cell-cell signaling (GO:0007267);; Biological Process: lysine bios…	K10206|0|csv:101217452|LL-diaminopimelate aminotransferase, chloroplastic-like; K10206 LL-diaminopimelate aminotransferase [EC:2.6.1.83] (A)	Lysine biosynthesis (ko00300);; Biosynthesis of amino acids (ko01230)	Amino acid transport and metabolism	PREDICTED: LL-diaminopimelate aminotransferase, chloroplastic-like [Cucumis sativus]	0.00847254	0.69813	up
Csa4G179700	Cellular Component: plasma membrane (GO:0005886);; Biological Process: oligopeptide transport (GO:0006857);; Molecular Function: oligopeptide transporter activity (GO:0015198);; Cellular Component: membrane (GO:0016020);; Biological Process: transmembrane transport (GO:0055085);; Biological Process: response to karrikin (GO:0080167);;	--	--	General function prediction only	PREDICTED: oligopeptide transporter 4-like [Cucumis sativus]	0.0481257	-0.737806	down
Csa4G187860	Molecular Function: metalloendopeptidase activity (GO:0004222);; Biological Process: proteolysis (GO:0006508);; Biological Process: response to light stimulus (GO:0009416);; Cellular Component: chloroplast (GO:0009507);; Biological Process: chloroplast organization (GO:0009658);; Biological Process: response to ethylene (GO:0009723);; Biological Process: negative gravitropism (GO:0009959);; Biolo…	--	--	Function unknown	PREDICTED: uncharacterized protein LOC101218567 [Cucumis sativus]	9.59e-06	1.00946	up
Csa4G192150	Biological Process: nucleobase-containing compound metabolic process (GO:0006139);; Cellular Component: chloroplast (GO:0009507);; Cellular Component: membrane (GO:0016020);; Biological Process: macromolecule metabolic process (GO:0043170);; Biological Process: single-organism metabolic process (GO:0044710);;	--	--	Function unknown	PREDICTED: uncharacterized protein LOC101207678 [Cucumis sativus]	0.00226627	0.876475	up
Csa4G218340	--	--	--	--	hypothetical protein [Cucumis melo subsp. melo]	0.0339115	-0.676284	down
Csa6G445140	--	--	--	--	hypothetical protein [Cucumis melo subsp. melo]	0.0567894	-0.535789	down
Csa4G268050	Molecular Function: nucleic acid binding (GO:0003676);; Molecular Function: lysine-tRNA ligase activity (GO:0004824);; Molecular Function: ATP binding (GO:0005524);; Cellular Component: mitochondrion (GO:0005739);; Biological Process: rRNA processing (GO:0006364);; Biological Process: lysyl-tRNA aminoacylation (GO:0006430);; Cellular Component: chloroplast (GO:0009507);; Biological Process: chlor…	K04567|0|csv:101228645|lysine--tRNA ligase-like; K04567 lysyl-tRNA synthetase, class II [EC:6.1.1.6] (A)	Aminoacyl-tRNA biosynthesis (ko00970)	Translation, ribosomal structure and biogenesis	PREDICTED: lysine--tRNA ligase-like [Cucumis sativus]	0.00137694	0.903525	up
Csa4G268090	Molecular Function: GTPase activity (GO:0003924);; Molecular Function: structural constituent of cytoskeleton (GO:0005200);; Molecular Function: GTP binding (GO:0005525);; Cellular Component: cell wall (GO:0005618);; Cellular Component: cytosol (GO:0005829);; Cellular Component: microtubule (GO:0005874);; Cellular Component: plasma membrane (GO:0005886);; Biological Process: GTP catabolic process…	K07374|0|cmo:103491629|tubulin alpha-3 chain; K07374 tubulin alpha (A)	Phagosome (ko04145)	Cytoskeleton	PREDICTED: tubulin alpha-3 chain-like [Cucumis sativus]	2.12e-07	1.1035	up
Csa4G269160	Biological Process: maltose metabolic process (GO:0000023);; Biological Process: pentose-phosphate shunt (GO:0006098);; Biological Process: rRNA processing (GO:0006364);; Cellular Component: chloroplast thylakoid membrane (GO:0009535);; Cellular Component: chloroplast stroma (GO:0009570);; Biological Process: plastid organization (GO:0009657);; Biological Process: stomatal complex morphogenesis (…	--	--	General function prediction only	PREDICTED: zeaxanthin epoxidase, chloroplastic-like [Cucumis sativus]	0.015087	0.780017	up
Csa4G279820	Molecular Function: transferase activity (GO:0016740);;	--	--	Energy production and conversion;; Carbohydrate transport and metabolism	PREDICTED: flavanone 7-O-glucoside 2&apos;&apos;-O-beta-L-rhamnosyltransferase-like [Cucumis sativus]	1.25e-05	1.17019	up
Csa4G280500	--	--	--	General function prediction only	PREDICTED: F-box/kelch-repeat protein At2g44130-like [Cucumis sativus]	2.77e-08	-1.08924	down
Csa4G280630	--	--	--	General function prediction only	PREDICTED: uncharacterized LOC101214802 [Cucumis sativus]	0.0127561	-0.938353	down
Csa4G285760	Molecular Function: peroxidase activity (GO:0004601);; Biological Process: response to oxidative stress (GO:0006979);; Molecular Function: heme binding (GO:0020037);; Biological Process: response to chemical (GO:0042221);; Molecular Function: metal ion binding (GO:0046872);; Biological Process: oxidation-reduction process (GO:0055114);;	K00430|0|csv:101217543|peroxidase 2-like; K00430 peroxidase [EC:1.11.1.7] (A)	Phenylalanine metabolism (ko00360);; Phenylpropanoid biosynthesis (ko00940)	Carbohydrate transport and metabolism	PREDICTED: peroxidase 2-like [Cucumis sativus]	2.03e-25	-2.49641	down
Csa4G285770	Molecular Function: peroxidase activity (GO:0004601);; Biological Process: response to oxidative stress (GO:0006979);; Cellular Component: cytoplasmic membrane-bounded vesicle (GO:0016023);; Molecular Function: heme binding (GO:0020037);; Molecular Function: metal ion binding (GO:0046872);; Biological Process: response to other organism (GO:0051707);; Biological Process: oxidation-reduction proce…	K00430|0|csv:101212230|peroxidase 2-like; K00430 peroxidase [EC:1.11.1.7] (A)	Phenylalanine metabolism (ko00360);; Phenylpropanoid biosynthesis (ko00940)	Carbohydrate transport and metabolism	PREDICTED: peroxidase 2-like [Cucumis sativus]	2.94e-06	-1.32451	down
Csa4G285780	Molecular Function: peroxidase activity (GO:0004601);; Biological Process: response to oxidative stress (GO:0006979);; Molecular Function: heme binding (GO:0020037);; Molecular Function: metal ion binding (GO:0046872);; Biological Process: response to other organism (GO:0051707);; Biological Process: oxidation-reduction process (GO:0055114);; Cellular Component: cell periphery (GO:0071944);;	K00430|0|csv:101211989|peroxidase 53-like; K00430 peroxidase [EC:1.11.1.7] (A)	Phenylalanine metabolism (ko00360);; Phenylpropanoid biosynthesis (ko00940)	Carbohydrate transport and metabolism	PREDICTED: peroxidase 53-like [Cucumis sativus]	0.0390568	-1.04902	down
Csa4G286380	Molecular Function: nucleotide binding (GO:0000166);; Molecular Function: enoyl-[acyl-carrier-protein] reductase (NADH) activity (GO:0004318);; Molecular Function: copper ion binding (GO:0005507);; Cellular Component: fatty acid synthase complex (GO:0005835);; Biological Process: acetyl-CoA metabolic process (GO:0006084);; Biological Process: fatty acid biosynthetic process (GO:0006633);; Biologi…	K00208|0|csv:101210519|enoyl-[acyl-carrier-protein] reductase [NADH], chloroplastic-like; K00208 enoyl-[acyl-carrier protein] reductase I [EC:1.3.1.9 1.3.1.10] (A)	Fatty acid biosynthesis (ko00061);; Biotin metabolism (ko00780);; Fatty acid metabolism (ko01212)	General function prediction only	PREDICTED: enoyl-[acyl-carrier-protein] reductase [NADH], chloroplastic-like [Cucumis sativus]	0.000319097	1.04162	up
Csa4G286400	Cellular Component: cell wall (GO:0005618);; Cellular Component: mitochondrion (GO:0005739);; Cellular Component: endoplasmic reticulum (GO:0005783);; Cellular Component: plasmodesma (GO:0009506);; Molecular Function: transferase activity, transferring glycosyl groups (GO:0016757);;	--	--	General function prediction only	PREDICTED: multiple C2 and transmembrane domain-containing protein 2-like [Cucumis sativus]	0.0113734	0.871493	up
Csa4G286960	Molecular Function: oxidoreductase activity (GO:0016491);; Biological Process: single-organism metabolic process (GO:0044710);;	K00454|4.25068e-178|csv:101216318|linoleate 13S-lipoxygenase 2-1, chloroplastic-like; K00454 lipoxygenase [EC:1.13.11.12] (A)	Linoleic acid metabolism (ko00591);; alpha-Linolenic acid metabolism (ko00592)	Amino acid transport and metabolism	PREDICTED: linoleate 13S-lipoxygenase 2-1, chloroplastic-like [Cucumis sativus]	3.23e-13	-2.50074	down
Csa4G288610	Biological Process: fatty acid biosynthetic process (GO:0006633);; Molecular Function: oxidoreductase activity, acting on single donors with incorporation of molecular oxygen, incorporation of two atoms of oxygen (GO:0016702);; Cellular Component: chloroplast part (GO:0044434);; Molecular Function: metal ion binding (GO:0046872);; Biological Process: response to stimulus (GO:0050896);;	K00454|0|csv:101228070|linoleate 13S-lipoxygenase 2-1, chloroplastic-like; K00454 lipoxygenase [EC:1.13.11.12] (A)	Linoleic acid metabolism (ko00591);; alpha-Linolenic acid metabolism (ko00592)	Amino acid transport and metabolism	PREDICTED: LOW QUALITY PROTEIN: linoleate 13S-lipoxygenase 2-1, chloroplastic-like [Cucumis sativus]	0.000297937	0.829869	up
Csa4G290220	Cellular Component: nucleosome (GO:0000786);; Molecular Function: DNA binding (GO:0003677);; Cellular Component: nucleus (GO:0005634);; Biological Process: nucleosome assembly (GO:0006334);; Biological Process: cell proliferation (GO:0008283);; Cellular Component: plastid (GO:0009536);; Molecular Function: protein heterodimerization activity (GO:0046982);;	K11253|3.26679e-78|zma:103636448|histone H3.2; K11253 histone H3 (A)	--	Chromatin structure and dynamics	histone H3 [Arabidopsis thaliana]	0.00692569	0.76152	up
Csa4G290840	Cellular Component: mitochondrion (GO:0005739);; Biological Process: chloroplast organization (GO:0009658);; Biological Process: embryo development ending in seed dormancy (GO:0009793);; Cellular Component: chloroplast envelope (GO:0009941);; Biological Process: photosystem II assembly (GO:0010207);; Cellular Component: viral envelope (GO:0019031);; Cellular Component: outer membrane (GO:0019867)…	K07277|0|csv:101205737|outer envelope protein 80, chloroplastic-like; K07277 outer membrane protein insertion porin family (A)	--	General function prediction only	PREDICTED: outer envelope protein 80, chloroplastic-like [Cucumis sativus]	0.0327925	0.661464	up
Csa4G291380	Molecular Function: GTP binding (GO:0005525);; Cellular Component: mitochondrion (GO:0005739);; Biological Process: rRNA processing (GO:0006364);; Biological Process: tRNA metabolic process (GO:0006399);; Cellular Component: chloroplast (GO:0009507);; Biological Process: chloroplast organization (GO:0009658);; Biological Process: embryo development ending in seed dormancy (GO:0009793);;	K03977|0|csv:101205027|GTPase Der-like; K03977 GTP-binding protein (A)	--	Translation, ribosomal structure and biogenesis	PREDICTED: GTPase Der-like [Cucumis sativus]	0.00740976	0.710791	up
Csa4G293000	Cellular Component: mitochondrion (GO:0005739);;	--	--	General function prediction only	PREDICTED: pentatricopeptide repeat-containing protein At5g02830, chloroplastic-like [Cucumis sativus]	0.00811039	0.637957	up
Csa4G293280	Biological Process: protein targeting to mitochondrion (GO:0006626);; Cellular Component: chloroplast thylakoid membrane (GO:0009535);; Cellular Component: chloroplast envelope (GO:0009941);;	--	--	General function prediction only	PREDICTED: uncharacterized protein LOC101218852 isoform 1 [Cucumis sativus]	0.0228393	0.644843	up
Csa4G293300	Cellular Component: intracellular (GO:0005622);; Cellular Component: mitochondrion (GO:0005739);;	--	--	General function prediction only	PREDICTED: pentatricopeptide repeat-containing protein At5g42450, mitochondrial-like [Cucumis sativus]	6.3e-06	1.92	up
Csa4G294390	Cellular Component: mitochondrion (GO:0005739);; Cellular Component: chloroplast (GO:0009507);; Biological Process: embryo development ending in seed dormancy (GO:0009793);; Biological Process: thylakoid membrane organization (GO:0010027);; Biological Process: vegetative to reproductive phase transition of meristem (GO:0010228);; Biological Process: iron-sulfur cluster assembly (GO:0016226);; Bio…	--	--	General function prediction only	PREDICTED: pentatricopeptide repeat-containing protein At3g53700, chloroplastic-like [Cucumis sativus]	0.00907546	0.604671	up
Csa4G294410	Cellular Component: endoplasmic reticulum (GO:0005783);; Biological Process: protein targeting to vacuole (GO:0006623);; Biological Process: regulation of pH (GO:0006885);; Biological Process: response to stress (GO:0006950);; Cellular Component: chloroplast (GO:0009507);; Cellular Component: endomembrane system (GO:0012505);; Molecular Function: sodium:proton antiporter activity (GO:0015385);; C…	--	--	Inorganic ion transport and metabolism	PREDICTED: cation/H(+) antiporter 20-like [Cucumis sativus]	0.011746	0.687384	up
Csa4G295480	Molecular Function: ubiquitin-protein transferase activity (GO:0004842);; Molecular Function: zinc ion binding (GO:0008270);; Biological Process: defense response to bacterium (GO:0042742);; Biological Process: regulation of transport (GO:0051049);; Biological Process: protein autoubiquitination (GO:0051865);;	--	--	Posttranslational modification, protein turnover, chaperones	PREDICTED: putative E3 ubiquitin-protein ligase XBAT31-like [Cucumis sativus]	0.00412549	-0.676865	down
Csa4G296140	Biological Process: metabolic process (GO:0008152);; Molecular Function: hydrolase activity (GO:0016787);;	K07025|0|csv:101212147|uncharacterized LOC101212147; K07025 putative hydrolase of the HAD superfamily (A)	--	General function prediction only	PREDICTED: uncharacterized protein C24B11.05-like [Cucumis sativus]	0.0127429	0.835292	up
Csa4G296820	Molecular Function: alditol:NADP+ 1-oxidoreductase activity (GO:0004032);; Cellular Component: nucleus (GO:0005634);; Cellular Component: cytosol (GO:0005829);; Molecular Function: alcohol dehydrogenase (NADP+) activity (GO:0008106);; Cellular Component: chloroplast (GO:0009507);; Molecular Function: steroid dehydrogenase activity (GO:0016229);; Biological Process: oxidation-reduction process (GO…	--	--	General function prediction only	PREDICTED: LOW QUALITY PROTEIN: aldo-keto reductase family 4 member C9-like [Cucumis sativus]	0.0155601	0.73	up
Csa4G297420	--	--	--	General function prediction only	PREDICTED: uncharacterized protein LOC101223041 [Cucumis sativus]	0.0245376	-0.957956	down
Csa4G303120	Molecular Function: Rho guanyl-nucleotide exchange factor activity (GO:0005089);; Cellular Component: nucleus (GO:0005634);; Cellular Component: cytosol (GO:0005829);; Cellular Component: plasma membrane (GO:0005886);;	--	--	Signal transduction mechanisms	PREDICTED: rop guanine nucleotide exchange factor 1-like [Cucumis sativus]	0.0104762	0.780001	up
Csa4G303700	Cellular Component: cytoplasm (GO:0005737);; Biological Process: protein folding (GO:0006457);; Biological Process: response to heat (GO:0009408);; Biological Process: response to high light intensity (GO:0009644);; Biological Process: response to endoplasmic reticulum stress (GO:0034976);; Biological Process: response to hydrogen peroxide (GO:0042542);;	K13993|4.43402e-90|csv:101231552|17.6 kDa class I heat shock protein 3-like; K13993 HSP20 family protein (A)	Protein processing in endoplasmic reticulum (ko04141)	Posttranslational modification, protein turnover, chaperones	PREDICTED: 17.6 kDa class I heat shock protein 3-like [Cucumis sativus]	0.0152352	1.0495	up
Csa4G305340	Molecular Function: protein kinase activity (GO:0004672);; Molecular Function: ATP binding (GO:0005524);; Cellular Component: plasma membrane (GO:0005886);; Biological Process: protein phosphorylation (GO:0006468);; Cellular Component: plasmodesma (GO:0009506);;	--	--	Signal transduction mechanisms	PREDICTED: probable serine/threonine-protein kinase At5g41260-like [Cucumis sativus]	0.00116036	1.06742	up
Csa4G307390	Molecular Function: GTPase activity (GO:0003924);; Molecular Function: structural constituent of cytoskeleton (GO:0005200);; Molecular Function: GTP binding (GO:0005525);; Cellular Component: cell wall (GO:0005618);; Cellular Component: nucleolus (GO:0005730);; Cellular Component: vacuole (GO:0005773);; Cellular Component: Golgi apparatus (GO:0005794);; Cellular Component: microtubule (GO:0005874…	K07375|0|csv:101210703|tubulin beta-1 chain-like; K07375 tubulin beta (A)	Phagosome (ko04145)	Cytoskeleton	PREDICTED: tubulin beta-1 chain-like [Cucumis sativus]	0.00585187	0.661584	up
Csa4G308490	Cellular Component: cytoplasm (GO:0005737);; Molecular Function: transferase activity, transferring acyl groups other than amino-acyl groups (GO:0016747);;	--	--	Function unknown	PREDICTED: BAHD acyltransferase DCR-like [Cucumis sativus]	2.22e-05	0.985511	up
Csa4G308590	Cellular Component: plasma membrane (GO:0005886);; Cellular Component: endomembrane system (GO:0012505);; Biological Process: vesicle-mediated transport (GO:0016192);; Cellular Component: clathrin coat (GO:0030118);; Cellular Component: intracellular membrane-bounded organelle (GO:0043231);; Cellular Component: intracellular organelle part (GO:0044446);; Biological Process: intracellular transpor…	--	--	Intracellular trafficking, secretion, and vesicular transport	PREDICTED: clathrin light chain 3-like [Cucumis sativus]	0.0256727	-0.710922	down
Csa4G309150	Cellular Component: chromatin (GO:0000785);; Molecular Function: DNA binding (GO:0003677);; Molecular Function: chromatin binding (GO:0003682);; Molecular Function: sequence-specific DNA binding transcription factor activity (GO:0003700);; Cellular Component: nucleus (GO:0005634);; Biological Process: glucose catabolic process (GO:0006007);; Biological Process: chromatin assembly or disassembly (…	K10802|7.04846e-30|csv:101214581|high mobility group B protein 1-like; K10802 high mobility group protein B1 (A)	Base excision repair (ko03410)	General function prediction only	PREDICTED: high mobility group B protein 1-like [Cucumis sativus]	0.0347623	-0.692079	down
Csa4G309160	Cellular Component: chloroplast (GO:0009507);;	--	--	Function unknown	PREDICTED: UPF0420 protein C16orf58 homolog [Cucumis sativus]	0.0057607	0.802991	up
Csa4G311220	Biological Process: pentose-phosphate shunt (GO:0006098);; Biological Process: rRNA processing (GO:0006364);; Biological Process: aromatic amino acid family biosynthetic process (GO:0009073);; Cellular Component: chloroplast thylakoid membrane (GO:0009535);; Biological Process: chloroplast relocation (GO:0009902);; Biological Process: leaf morphogenesis (GO:0009965);; Biological Process: thylakoi…	K04040|0|csv:101212175|CSCS; chlorophyll synthase, chloroplastic-like; K04040 chlorophyll synthase [EC:2.5.1.62] (A)	Porphyrin and chlorophyll metabolism (ko00860)	Coenzyme transport and metabolism	PREDICTED: chlorophyll synthase, chloroplastic-like [Cucumis sativus]	0.0058895	0.657019	up
Csa4G312230	Biological Process: mitotic G2 phase (GO:0000085);; Biological Process: RNA methylation (GO:0001510);; Molecular Function: aminopeptidase activity (GO:0004177);; Cellular Component: nucleolus (GO:0005730);; Cellular Component: plasma membrane (GO:0005886);; Biological Process: purine nucleotide biosynthetic process (GO:0006164);; Biological Process: proteolysis (GO:0006508);; Biological Process: …	--	--	General function prediction only	PREDICTED: proliferation-associated protein A-like [Cucumis sativus]	0.0318474	-0.766773	down
Csa4G312240	Molecular Function: magnesium ion binding (GO:0000287);; Biological Process: response to hypoxia (GO:0001666);; Molecular Function: pyruvate decarboxylase activity (GO:0004737);; Cellular Component: cytosol (GO:0005829);; Biological Process: gluconeogenesis (GO:0006094);; Biological Process: cytoskeleton organization (GO:0007010);; Biological Process: metabolic process (GO:0008152);; Cellular Com…	K01568|0|csv:101217534|pyruvate decarboxylase isozyme 1-like; K01568 pyruvate decarboxylase [EC:4.1.1.1] (A)	Glycolysis / Gluconeogenesis (ko00010)	Amino acid transport and metabolism;; Coenzyme transport and metabolism	PREDICTED: pyruvate decarboxylase isozyme 1-like [Cucumis sativus]	2.12e-05	-1.31645	down
Csa4G312880	Biological Process: abscisic acid-activated signaling pathway (GO:0009738);;	K14496|2.61559e-149|csv:101216106|abscisic acid receptor PYL4-like; K14496 abscisic acid receptor PYR/PYL family (A)	Plant hormone signal transduction (ko04075)	General function prediction only	PREDICTED: abscisic acid receptor PYL4-like [Cucumis sativus]	3.76e-10	1.88833	up
Csa4G314460	Molecular Function: transporter activity (GO:0005215);; Cellular Component: plasma membrane (GO:0005886);; Biological Process: transport (GO:0006810);; Cellular Component: plastid (GO:0009536);; Cellular Component: integral component of membrane (GO:0016021);;	--	--	Lipid transport and metabolism	PREDICTED: patellin-6-like [Cucumis sativus]	9.59e-06	1.05785	up
Csa4G331090	Molecular Function: protein serine/threonine kinase activity (GO:0004674);; Molecular Function: ATP binding (GO:0005524);; Biological Process: protein phosphorylation (GO:0006468);; Biological Process: signal transduction (GO:0007165);;	K07198|0|csv:101209068|CBL-interacting protein kinase 2-like; K07198 5'-AMP-activated protein kinase, catalytic alpha subunit [EC:2.7.11.11] (A)	Regulation of autophagy (ko04140)	Signal transduction mechanisms	PREDICTED: CBL-interacting protein kinase 2-like [Cucumis sativus]	0.00843226	-0.682689	down
Csa4G333620	Biological Process: transport (GO:0006810);;	--	--	Signal transduction mechanisms	PREDICTED: non-specific lipid-transfer protein 3-like isoform 1 [Cucumis sativus]	0.000552386	1.25229	up
Csa4G334130	Cellular Component: mitochondrion (GO:0005739);; Cellular Component: chloroplast inner membrane (GO:0009706);;	--	--	Function unknown	PREDICTED: uncharacterized protein LOC101212391 [Cucumis sativus]	0.0144092	0.729376	up
Csa2G008110	Cellular Component: mitochondrion (GO:0005739);; Cellular Component: chloroplast inner membrane (GO:0009706);;	--	--	Function unknown	PREDICTED: uncharacterized protein LOC101212391 [Cucumis sativus]	0.0568796	0.875322	up
Csa4G334730	Molecular Function: protein serine/threonine kinase activity (GO:0004674);; Molecular Function: protein tyrosine kinase activity (GO:0004713);; Molecular Function: ATP binding (GO:0005524);; Cellular Component: plasma membrane (GO:0005886);; Biological Process: acetyl-CoA metabolic process (GO:0006084);; Biological Process: protein phosphorylation (GO:0006468);; Biological Process: microtubule nu…	--	--	Signal transduction mechanisms	PREDICTED: probable inactive receptor kinase At5g58300-like [Cucumis sativus]	0.00635142	0.708657	up
Csa4G343590	Cellular Component: vacuole (GO:0005773);; Molecular Function: UDP-N-acetylmuramate dehydrogenase activity (GO:0008762);; Biological Process: cytokinin catabolic process (GO:0009823);; Biological Process: xylem development (GO:0010089);; Cellular Component: cytoplasmic membrane-bounded vesicle (GO:0016023);; Molecular Function: cytokinin dehydrogenase activity (GO:0019139);; Biological Process: e…	K00279|0|csv:101222887|cytokinin dehydrogenase 1-like; K00279 cytokinin dehydrogenase [EC:1.5.99.12] (A)	Zeatin biosynthesis (ko00908)	Energy production and conversion	PREDICTED: cytokinin dehydrogenase 1-like [Cucumis sativus]	0.00222154	0.90959	up
Csa4G351110	Biological Process: single-organism process (GO:0044699);;	K17479|0|csv:101221225|uncharacterized LOC101221225; K17479 glutaredoxin domain-containing cysteine-rich protein 1 (A)	--	Posttranslational modification, protein turnover, chaperones	PREDICTED: uncharacterized protein At5g39865-like [Cucumis sativus]	0.00260361	1.02928	up
Csa4G358640	Cellular Component: nucleus (GO:0005634);; Cellular Component: endosome (GO:0005768);; Cellular Component: endoplasmic reticulum (GO:0005783);; Cellular Component: Golgi apparatus (GO:0005794);; Cellular Component: trans-Golgi network (GO:0005802);; Biological Process: protein glycosylation (GO:0006486);; Biological Process: cell wall pectin biosynthetic process (GO:0052325);; Molecular Function:…	--	--	Function unknown	PREDICTED: uncharacterized protein LOC101203732 [Cucumis sativus]	0.000110974	-0.916125	down
Csa4G358750	Cellular Component: Golgi apparatus (GO:0005794);; Cellular Component: membrane (GO:0016020);;	--	--	Function unknown	PREDICTED: auxin-induced protein 5NG4-like isoform 1 [Cucumis sativus]	0.0119639	-0.64524	down
Csa4G361860	Cellular Component: extracellular region (GO:0005576);; Cellular Component: Golgi apparatus (GO:0005794);; Molecular Function: peptidase activity (GO:0008233);; Cellular Component: plant-type cell wall (GO:0009505);; Biological Process: primary metabolic process (GO:0044238);; Biological Process: organic substance metabolic process (GO:0071704);;	--	--	Posttranslational modification, protein turnover, chaperones	PREDICTED: aspartic proteinase Asp1-like [Cucumis sativus]	1.81e-08	-1.65596	down
Csa4G372090	Cellular Component: Golgi apparatus (GO:0005794);; Molecular Function: transferase activity, transferring glycosyl groups (GO:0016757);;	--	--	Function unknown	PREDICTED: DUF246 domain-containing protein At1g04910-like [Cucumis sativus]	0.0132804	0.82228	up
Csa4G377150	Molecular Function: iron ion binding (GO:0005506);; Molecular Function: electron carrier activity (GO:0009055);; Molecular Function: heme binding (GO:0020037);; Molecular Function: molybdenum ion binding (GO:0030151);; Biological Process: nitrate assimilation (GO:0042128);; Molecular Function: molybdopterin cofactor binding (GO:0043546);; Molecular Function: oxidoreductase activity, acting on oth…	K10534|1.14282e-24|csv:101216001|NR1; nitrate reductase [NADH]-like; K10534 nitrate reductase (NAD(P)H) [EC:1.7.1.1 1.7.1.2 1.7.1.3] (A)	Nitrogen metabolism (ko00910)	--	PREDICTED: LOW QUALITY PROTEIN: nitrate reductase [NADH]-like [Cucumis sativus]	6.67e-09	1.78949	up
Csa4G377710	Biological Process: acetyl-CoA metabolic process (GO:0006084);; Cellular Component: integral component of membrane (GO:0016021);; Cellular Component: cytoplasmic membrane-bounded vesicle (GO:0016023);; Biological Process: sterol biosynthetic process (GO:0016126);; Biological Process: brassinosteroid biosynthetic process (GO:0016132);;	--	--	Function unknown	PREDICTED: transmembrane protein 87A-like [Cucumis sativus]	0.0116197	0.718334	up
Csa4G377740	Molecular Function: glycine hydroxymethyltransferase activity (GO:0004372);; Biological Process: glycine metabolic process (GO:0006544);; Biological Process: L-serine metabolic process (GO:0006563);; Molecular Function: methyltransferase activity (GO:0008168);; Molecular Function: pyridoxal phosphate binding (GO:0030170);; Biological Process: methylation (GO:0032259);; Biological Process: tetrahy…	K00600|0|csv:101215287|serine hydroxymethyltransferase 2-like; K00600 glycine hydroxymethyltransferase [EC:2.1.2.1] (A)	Glycine, serine and threonine metabolism (ko00260);; Cyanoamino acid metabolism (ko00460);; Glyoxylate and dicarboxylate metabolism (ko00630);; One carbon pool by folate (ko00670);; Carbon metabolism (ko01200);; Biosynthesis of amino acids (ko01230)	Amino acid transport and metabolism	PREDICTED: serine hydroxymethyltransferase 2-like [Cucumis sativus]	2.94e-06	-0.891254	down
Csa4G417510	Molecular Function: copper ion binding (GO:0005507);; Molecular Function: protein binding (GO:0005515);; Cellular Component: mitochondrion (GO:0005739);; Biological Process: protein folding (GO:0006457);; Cellular Component: chloroplast stroma (GO:0009570);; Cellular Component: thylakoid (GO:0009579);; Biological Process: embryo development ending in seed dormancy (GO:0009793);; Molecular Functio…	K03687|0|csv:101213532|protein GrpE-like; K03687 molecular chaperone GrpE (A)	--	Posttranslational modification, protein turnover, chaperones	PREDICTED: protein GrpE-like [Cucumis sativus]	0.000812419	0.78375	up
Csa4G419580	Cellular Component: chloroplast (GO:0009507);;	--	--	Translation, ribosomal structure and biogenesis	PREDICTED: 50S ribosomal protein 5, chloroplastic-like [Cucumis sativus]	0.00294915	0.779263	up
Csa4G420150	Biological Process: maltose catabolic process (GO:0000025);; Molecular Function: 4-alpha-glucanotransferase activity (GO:0004134);; Cellular Component: cytosol (GO:0005829);; Biological Process: starch catabolic process (GO:0005983);; Biological Process: circadian rhythm (GO:0007623);; Cellular Component: chloroplast (GO:0009507);; Biological Process: plant-type cell wall organization (GO:0009664…	K00705|0|csv:101216247|4-alpha-glucanotransferase DPE2-like; K00705 4-alpha-glucanotransferase [EC:2.4.1.25] (A)	Starch and sucrose metabolism (ko00500)	Carbohydrate transport and metabolism	PREDICTED: 4-alpha-glucanotransferase DPE2-like [Cucumis sativus]	0.000907038	0.707598	up
Csa4G427270	Molecular Function: 3-oxoacyl-[acyl-carrier-protein] reductase (NADPH) activity (GO:0004316);; Cellular Component: peroxisome (GO:0005777);; Cellular Component: membrane (GO:0016020);; Biological Process: response to cadmium ion (GO:0046686);; Biological Process: oxidation-reduction process (GO:0055114);;	--	--	Secondary metabolites biosynthesis, transport and catabolism	PREDICTED: 3-oxoacyl-[acyl-carrier-protein] reductase FabG-like [Cucumis sativus]	0.00602964	-0.681544	down
Csa4G430820	Cellular Component: cytoplasm (GO:0005737);; Biological Process: gravitropism (GO:0009630);; Biological Process: flower development (GO:0009908);; Cellular Component: basal plasma membrane (GO:0009925);; Biological Process: auxin polar transport (GO:0009926);; Biological Process: xylem and phloem pattern formation (GO:0010051);; Biological Process: inflorescence development (GO:0010229);; Biologi…	K13947|0|csv:101218388|probable auxin efflux carrier component 1c-like; K13947 auxin efflux carrier family (A)	--	Function unknown	PREDICTED: probable auxin efflux carrier component 1c-like [Cucumis sativus]	0.00364125	1.04274	up
Csa4G430830	Molecular Function: calmodulin-dependent protein kinase activity (GO:0004683);; Molecular Function: receptor signaling protein serine/threonine kinase activity (GO:0004702);; Molecular Function: calcium-dependent protein serine/threonine phosphatase activity (GO:0004723);; Molecular Function: calcium ion binding (GO:0005509);; Molecular Function: calmodulin binding (GO:0005516);; Molecular Functi…	--	--	Signal transduction mechanisms	PREDICTED: CDPK-related protein kinase-like [Cucumis sativus]	0.0429017	1.03346	up
Csa4G430880	Biological Process: carbohydrate metabolic process (GO:0005975);; Cellular Component: plastid (GO:0009536);; Molecular Function: carbohydrate binding (GO:0030246);; Molecular Function: maltose alpha-glucosidase activity (GO:0032450);;	--	--	Carbohydrate transport and metabolism	PREDICTED: alpha-glucosidase YihQ-like [Cucumis sativus]	8.42e-29	-2.30982	down
Csa4G430890	Molecular Function: DNA binding (GO:0003677);; Molecular Function: DNA topoisomerase type II (ATP-hydrolyzing) activity (GO:0003918);; Molecular Function: ATP binding (GO:0005524);; Cellular Component: chromosome (GO:0005694);; Cellular Component: mitochondrion (GO:0005739);; Biological Process: ATP catabolic process (GO:0006200);; Biological Process: DNA-dependent DNA replication (GO:0006261);; …	K02470|0|csv:101219577|DNA gyrase subunit B, chloroplastic/mitochondrial-like; K02470 DNA gyrase subunit B [EC:5.99.1.3] (A)	--	Replication, recombination and repair	PREDICTED: DNA gyrase subunit B, chloroplastic/mitochondrial-like [Cucumis sativus]	0.00160437	0.83556	up
Csa4G432970	Biological Process: regulation of cell growth (GO:0001558);; Cellular Component: mitochondrion (GO:0005739);; Cellular Component: endoplasmic reticulum (GO:0005783);; Biological Process: positive regulation of cell proliferation (GO:0008284);; Biological Process: post-embryonic organ development (GO:0048569);; Biological Process: regulation of cell division (GO:0051302);; Biological Process: cell…	--	--	--	predicted protein [Populus trichocarpa]	0.0111916	1.22419	up
Csa4G434480	Molecular Function: DNA binding (GO:0003677);; Molecular Function: protein dimerization activity (GO:0046983);;	K18486|2.35211e-137|csv:101230975|transcription factor ORG2-like; K18486 heart-and neural crest derivatives-expressed protein 2 (A)	--	Transcription	PREDICTED: transcription factor ORG2-like [Cucumis sativus]	0.0151515	-1.12628	down
Csa4G438530	Biological Process: polysaccharide biosynthetic process (GO:0000271);; Molecular Function: acetyl-CoA carboxylase activity (GO:0003989);; Molecular Function: biotin carboxylase activity (GO:0004075);; Molecular Function: ATP binding (GO:0005524);; Biological Process: acetyl-CoA metabolic process (GO:0006084);; Biological Process: fatty acid biosynthetic process (GO:0006633);; Cellular Component: …	K01961|0|csv:101226954|biotin carboxylase 1, chloroplastic-like; K01961 acetyl-CoA carboxylase, biotin carboxylase subunit [EC:6.4.1.2 6.3.4.14] (A)	Fatty acid biosynthesis (ko00061);; Pyruvate metabolism (ko00620);; Propanoate metabolism (ko00640);; Carbon metabolism (ko01200);; Fatty acid metabolism (ko01212)	Energy production and conversion	PREDICTED: biotin carboxylase 1, chloroplastic-like [Cucumis sativus]	0.00646504	0.653563	up
Csa4G438550	Molecular Function: tRNA binding (GO:0000049);; Molecular Function: aminoacyl-tRNA ligase activity (GO:0004812);; Cellular Component: mitochondrion (GO:0005739);; Cellular Component: chloroplast (GO:0009507);;	K15437|0|csv:101222174|aminoacyl tRNA synthase complex-interacting multifunctional protein 1-like; K15437 aminoacyl tRNA synthase complex-interacting multifunctional protein 1 (A)	--	Translation, ribosomal structure and biogenesis	PREDICTED: aminoacyl tRNA synthase complex-interacting multifunctional protein 1-like [Cucumis sativus]	0.0092525	0.720712	up
Csa4G442590	--	--	--	Function unknown	PREDICTED: uncharacterized protein LOC101222893 [Cucumis sativus]	0.0424963	-0.627276	down
Csa4G454150	Molecular Function: nucleotide binding (GO:0000166);; Molecular Function: protein kinase activity (GO:0004672);; Cellular Component: nucleus (GO:0005634);; Cellular Component: cytoplasm (GO:0005737);; Biological Process: phosphorylation (GO:0016310);; Biological Process: defense response to bacterium (GO:0042742);;	K14498|0|csv:101209540|serine/threonine-protein kinase SRK2H-like; K14498 serine/threonine-protein kinase SRK2 [EC:2.7.11.1] (A)	Plant hormone signal transduction (ko04075)	Signal transduction mechanisms	PREDICTED: serine/threonine-protein kinase SRK2H-like [Cucumis sativus]	0.000521644	-1.15449	down
Csa4G507960	Cellular Component: plastid (GO:0009536);; Molecular Function: transferase activity, transferring phosphorus-containing groups (GO:0016772);;	--	--	Function unknown	PREDICTED: uncharacterized protein LOC101220220 [Cucumis sativus]	0.042029	0.738644	up
Csa4G515540	Cellular Component: chloroplast thylakoid membrane (GO:0009535);; Cellular Component: chloroplast envelope (GO:0009941);; Molecular Function: oxidoreductase activity, acting on NAD(P)H, quinone or similar compound as acceptor (GO:0016655);; Biological Process: oxidation-reduction process (GO:0055114);;	--	--	Function unknown	PREDICTED: uncharacterized protein At4g37920, chloroplastic-like [Cucumis sativus]	0.0481275	0.593993	up
Csa4G563690	Cellular Component: chloroplast thylakoid membrane (GO:0009535);; Biological Process: stomatal complex morphogenesis (GO:0010103);; Biological Process: cysteine biosynthetic process (GO:0019344);; Biological Process: photosynthesis, light reaction (GO:0019684);;	--	--	Inorganic ion transport and metabolism	PREDICTED: rhodanese-like domain-containing protein 9, chloroplastic-like [Cucumis sativus]	7.95e-06	0.92337	up
Csa4G567200	Cellular Component: cell wall (GO:0005618);; Cellular Component: nucleus (GO:0005634);; Cellular Component: mitochondrion (GO:0005739);; Cellular Component: endoplasmic reticulum (GO:0005783);; Cellular Component: plasmodesma (GO:0009506);; Biological Process: regulation of meristem growth (GO:0010075);; Molecular Function: transferase activity, transferring glycosyl groups (GO:0016757);;	--	--	General function prediction only	PREDICTED: uncharacterized protein LOC101203090 isoform 1 [Cucumis sativus]	0.0379063	0.588338	up
Csa4G571770	Biological Process: rRNA processing (GO:0006364);; Biological Process: tRNA metabolic process (GO:0006399);; Biological Process: pyrimidine ribonucleotide biosynthetic process (GO:0009220);; Biological Process: chloroplast organization (GO:0009658);; Biological Process: etioplast organization (GO:0009662);; Molecular Function: kinase activity (GO:0016301);; Biological Process: phosphorylation (GO…	--	--	Carbohydrate transport and metabolism	PREDICTED: putative fructokinase-5-like [Cucumis sativus]	0.00595396	0.799455	up
Csa4G606030	Molecular Function: GTP binding (GO:0005525);; Cellular Component: mitochondrion (GO:0005739);; Biological Process: heme biosynthetic process (GO:0006783);; Cellular Component: chloroplast stroma (GO:0009570);;	K06942|0|csv:101224726|GTP-dependent nucleic acid-binding protein EngD-like; K06942 (A)	--	General function prediction only	PREDICTED: GTP-dependent nucleic acid-binding protein EngD-like [Cucumis sativus]	0.000251098	0.89223	up
Csa4G615230	Molecular Function: alditol:NADP+ 1-oxidoreductase activity (GO:0004032);; Cellular Component: chloroplast thylakoid membrane (GO:0009535);; Cellular Component: chloroplast envelope (GO:0009941);; Cellular Component: plastoglobule (GO:0010287);; Biological Process: oxidation-reduction process (GO:0055114);;	--	--	Energy production and conversion	PREDICTED: uncharacterized oxidoreductase At1g06690, chloroplastic-like [Cucumis sativus]	0.00106439	0.640051	up
[truncated: 723 more rows]

## Sheet: Table S2
Table S2 DAMs of secondary annotation classification
Compounds	Class	Log2FC	Comparision
D-Glucose	Alcohols and polyols	1.26	Up
D(+)-Glucose	Alcohols and polyols	1.36	Up
9-HOTrE	Free fatty acids	1.01	Up
Pyridoxine	vitamin	0.77	Up
2-Aminoethanesulfonic Acid	Organic acids	0.77	Up
LysoPE 18:2 (2n isomer)	LPE	0.69	Up
Uridine 5’- diphospho-D-glucose	Nucleotide and its derivates	0.51	Up
Azelaic Acid	Organic acids	0.41	Up
6-Aminocaproic acid	Amino Acid And Its Derivatives	-0.19	Down
[truncated: 13 more rows]

## Sheet: Table S3
Table S3 Primer list of RT-qPCR
[truncated: 19 more rows]
